# Supplementary material for: 2-Amino-4-(4-chloro­phen­yl)-4H-chromeno[8,7-b]pyridine-3-carbonitrile
Source: Acta Crystallogr Sect E Struct Rep Online. 2013 Mar 2;69(Pt 4):o462–3. doi: 10.1107/S1600536813005217 (PMC3629505; doi:10.1107/S1600536813005217)
Supplement: Supplementary file 2 [file e-69-0o462-Isup2.hkl]

# 
# h,k,l, Fc-squared, Fo-squared, sigma(Fo-squared) and status flag 
# 
data_I
_shelx_title '  P21/n' 
_shelx_refln_list_code          4 
_shelx_F_calc_maximum      433.19 
_exptl_crystal_F_000      1376.00 
_reflns_d_resolution_high  0.7681 
 
loop_ 
 _symmetry_equiv_pos_as_xyz 
 'x, y, z' 
 'x+1/2, -y+1/2, z+1/2' 
 '-x, -y, -z' 
 '-x-1/2, y-1/2, -z-1/2' 
 
_cell_length_a     6.5311 
_cell_length_b    35.1294 
_cell_length_c    14.0903 
_cell_angle_alpha  90.000 
_cell_angle_beta  101.740 
_cell_angle_gamma  90.000 
 
_shelx_F_squared_multiplier     1.000 
 
loop_ 
 _refln_index_h 
 _refln_index_k 
 _refln_index_l 
 _refln_F_squared_calc 
 _refln_F_squared_meas 
 _refln_F_squared_sigma 
 _refln_observed_status 
   2   0   0       77.81      102.37     18.38 o 
   4   0   0       30.78       40.81     33.08 o 
   6   0   0       43.06       45.01     21.19 o 
   8   0   0      131.16      192.39    105.88 o 
   1   1   0     1056.07      988.80     57.32 o 
   2   1   0     1341.01     1327.20     48.46 o 
   3   1   0        6.22        9.74      8.15 o 
   4   1   0     3504.93     3802.04    116.89 o 
   5   1   0        7.78       12.59      9.49 o 
   6   1   0       22.91       37.39     14.79 o 
   7   1   0        3.38       44.03     35.92 o 
   8   1   0        1.73        5.37     54.58 o 
   1   2   0    12862.02    12763.72    215.80 o 
   2   2   0      765.74      697.88     42.50 o 
   3   2   0      143.65      116.99     17.65 o 
   4   2   0      934.32      955.81     58.67 o 
   5   2   0       24.48       -0.13      7.21 o 
   6   2   0       81.16       85.31     26.12 o 
   7   2   0       14.85       21.90     12.72 o 
   8   2   0       22.70       11.86     18.38 o 
   1   3   0     4663.36     4100.99     91.96 o 
   2   3   0      252.02      240.38     25.10 o 
   3   3   0       49.83       51.85     10.47 o 
   4   3   0     2284.73     2418.93     84.60 o 
   5   3   0      226.39      174.19     28.19 o 
   6   3   0      255.35      241.85     43.43 o 
   7   3   0       26.34       61.37     24.28 o 
   8   3   0        0.01        7.58     28.28 o 
   1   4   0    11395.59    10552.08    122.19 o 
   2   4   0     1927.98     1902.53     70.16 o 
   3   4   0     1714.72     1567.06     66.34 o 
   4   4   0     2160.38     2334.45     83.26 o 
   5   4   0      306.72      363.10     46.93 o 
   6   4   0        0.01        2.53      7.85 o 
   7   4   0        0.01       -4.45     15.46 o 
   8   4   0        5.80      -14.78     27.02 o 
   1   5   0     1382.30     1277.36     51.49 o 
   2   5   0      617.70      619.70     50.23 o 
   3   5   0     1526.39     1491.67     67.40 o 
   4   5   0       45.21       55.02     13.45 o 
   5   5   0      296.72      307.00     44.71 o 
   6   5   0      144.61       92.92     33.10 o 
   7   5   0       62.27      107.77     32.78 o 
   8   5   0        4.26       10.21     24.79 o 
   0   6   0    17354.77    16594.89    187.34 o 
   1   6   0    16676.67    15430.87    260.49 o 
   2   6   0      814.29      797.97     46.41 o 
   3   6   0     1337.28     1427.73     75.54 o 
   4   6   0      186.92      173.79     25.34 o 
   5   6   0      820.04      873.04     73.58 o 
   6   6   0      239.81      296.14     48.41 o 
   7   6   0       90.09       54.57     37.17 o 
   8   6   0       10.10      -51.68     51.68 o 
   1   7   0      369.98      372.77     40.14 o 
   2   7   0      182.99      166.99     20.89 o 
   3   7   0       91.44      113.67     16.15 o 
   4   7   0        0.62       -1.48      7.82 o 
   5   7   0       73.06       68.01     22.33 o 
   6   7   0        4.01       -5.09     14.49 o 
   7   7   0        9.59       -4.59     20.38 o 
   8   7   0        9.67       -3.75     18.12 o 
   0   8   0       34.26       30.30      9.19 o 
   1   8   0    22110.81    21555.93    317.70 o 
   2   8   0     3115.67     3113.27     93.83 o 
   3   8   0      458.07      450.94     33.24 o 
   4   8   0      661.42      770.87     49.62 o 
   5   8   0       15.46       40.34     16.58 o 
   6   8   0       79.40       70.65     25.16 o 
   7   8   0        5.09       15.02     24.02 o 
   8   8   0        0.89      -72.85     72.85 o 
   1   9   0      833.31      730.22     43.37 o 
   2   9   0      183.55      129.88     19.33 o 
   3   9   0      389.41      412.77     31.97 o 
   4   9   0        0.03        0.96      8.09 o 
   5   9   0      285.98      254.79     94.74 o 
   6   9   0      857.20      961.83    125.77 o 
   7   9   0       24.60       10.58     27.90 o 
   8   9   0       32.85      -57.08     57.08 o 
   0  10   0    14536.17    13974.40    160.40 o 
   1  10   0      109.88      152.81     16.43 o 
   2  10   0      118.10      118.46     15.94 o 
   3  10   0       58.34       54.29     12.05 o 
   4  10   0       16.40       16.99     10.70 o 
   5  10   0      355.93      444.67     63.95 o 
   6  10   0      135.67      130.91     41.98 o 
   7  10   0       79.47      143.91     43.20 o 
   8  10   0        0.40       16.73     30.43 o 
   1  11   0      707.36      695.90     31.93 o 
   2  11   0     6544.02     6583.38    143.49 o 
   3  11   0     1042.41     1081.05     58.71 o 
   4  11   0      170.50      146.18     23.80 o 
   5  11   0      147.20       96.13     39.13 o 
   6  11   0      484.49      543.03     79.10 o 
   7  11   0      191.00       95.86     30.73 o 
   8  11   0        0.32       38.17     40.94 o 
   0  12   0    18572.73    18920.64    172.22 o 
   1  12   0      255.76      268.85     17.68 o 
   2  12   0       23.48       44.36     12.32 o 
   3  12   0      234.99      265.88     29.06 o 
   4  12   0       48.38       43.34     23.47 o 
   5  12   0      146.08      154.68     60.27 o 
   6  12   0      116.76      198.48     48.42 o 
   7  12   0        4.16       -1.00     11.93 o 
   8  12   0        0.26      -50.89     50.89 o 
   1  13   0     1251.36     1268.58     39.68 o 
   2  13   0     4432.41     4361.98    136.62 o 
   3  13   0      474.79      463.11     35.42 o 
   4  13   0      497.70      424.92     62.54 o 
   5  13   0       28.98       89.26     45.68 o 
   6  13   0        0.31       -8.67     14.08 o 
   7  13   0      331.36      440.97     79.82 o 
   0  14   0      114.35      118.74     14.47 o 
   1  14   0      462.27      528.46     26.51 o 
   2  14   0       86.81       70.78     12.77 o 
   3  14   0      559.62      552.50     44.27 o 
   4  14   0        0.16      -12.32     21.26 o 
   5  14   0      112.60      137.08     60.75 o 
   6  14   0      198.78      285.15     57.63 o 
   7  14   0       73.35      114.09     55.17 o 
   1  15   0        8.23       12.94      5.13 o 
   2  15   0     1017.14     1165.92     53.83 o 
   3  15   0     1655.19     1681.36     78.42 o 
   4  15   0       70.96       45.04     27.50 o 
   5  15   0        9.82       31.25     32.85 o 
   6  15   0        1.32       -5.62     12.26 o 
   7  15   0       27.76       14.01     20.18 o 
   0  16   0     1709.02     1686.32     52.40 o 
   1  16   0      205.93      217.67     17.50 o 
   2  16   0      526.78      538.48     32.84 o 
   3  16   0      146.87      131.41     30.26 o 
   4  16   0        2.69       39.75     31.46 o 
   5  16   0       22.17       13.16     16.72 o 
   6  16   0      215.42      322.16     98.56 o 
   7  16   0       42.50       73.53     62.02 o 
   1  17   0      230.92      218.30     18.48 o 
   2  17   0       28.77       77.74     12.96 o 
   3  17   0      111.51       85.14     17.35 o 
   4  17   0       67.00       79.21     40.27 o 
   5  17   0      456.10      452.74    108.56 o 
   6  17   0      146.12      114.94     63.40 o 
   7  17   0       79.23       92.88     58.98 o 
   0  18   0       78.55      163.91     18.10 o 
   1  18   0      745.78      720.91     34.03 o 
   2  18   0       84.37       68.53     13.74 o 
   3  18   0      220.91      348.89     35.99 o 
   4  18   0        0.24        3.74     23.31 o 
   5  18   0       55.20       41.35     40.34 o 
   6  18   0        0.80       -5.73     16.94 o 
   7  18   0      186.24      225.34     98.10 o 
   1  19   0      550.56      581.44     31.34 o 
   2  19   0     4719.99     5102.72    105.60 o 
   3  19   0     1240.63     1210.04     76.86 o 
   4  19   0        0.07        7.14     36.81 o 
   5  19   0       12.32       -5.31     13.53 o 
   6  19   0      133.39      219.02     79.27 o 
   7  19   0        0.14       24.51     40.69 o 
   0  20   0      774.60      952.88     44.75 o 
   1  20   0      220.25      249.92     20.94 o 
   2  20   0      173.38      249.73     23.34 o 
   3  20   0       51.97       47.06     14.13 o 
   4  20   0       32.67       56.19     38.78 o 
   5  20   0       27.17        8.73     27.95 o 
   6  20   0      434.05      545.08    129.04 o 
   7  20   0       97.72       44.56     36.38 o 
   1  21   0      665.97      699.42     35.98 o 
   2  21   0       26.59       24.91      9.52 o 
   3  21   0      267.92      319.40     40.13 o 
   4  21   0       12.35       42.61     31.72 o 
   5  21   0      153.50      106.82     55.82 o 
   6  21   0        1.67       19.62     27.13 o 
   7  21   0       24.26       -0.22     25.20 o 
   0  22   0        1.47       94.92     14.96 o 
   1  22   0     2079.81     2195.59     71.00 o 
   2  22   0      304.91      339.40     32.86 o 
   3  22   0       74.44       80.45     26.93 o 
   4  22   0       13.86       26.44     35.72 o 
   5  22   0        4.05      -38.54     38.54 o 
   6  22   0        0.01        7.28     25.36 o 
   7  22   0       19.23       36.42     54.13 o 
   1  23   0      859.83      841.19     44.72 o 
   2  23   0      352.86      353.49     33.77 o 
   3  23   0      153.73      142.63     40.84 o 
   4  23   0      547.27      471.15     99.75 o 
   5  23   0       65.89        0.95     24.19 o 
   6  23   0       10.94       -3.24     14.59 o 
   7  23   0        1.38        5.57     45.31 o 
   0  24   0        0.00       35.69     11.98 o 
   1  24   0       53.27       80.39     15.42 o 
   2  24   0       21.22       10.84     12.51 o 
   3  24   0        3.17       76.28     30.21 o 
   4  24   0       57.21      175.92     67.24 o 
   5  24   0      237.68      172.34     69.87 o 
   6  24   0      116.58       72.88     55.59 o 
   7  24   0        3.49        9.70     20.86 o 
   1  25   0       85.70       90.22     22.95 o 
   2  25   0        3.46       -9.77      9.77 o 
   3  25   0       66.84       41.06     22.83 o 
   4  25   0      169.71      246.14     79.70 o 
   5  25   0      101.28       56.92     35.52 o 
   6  25   0        0.05      -26.46     31.80 o 
   0  26   0      595.81      630.13     49.84 o 
   1  26   0      201.04      235.11     33.06 o 
   2  26   0       20.93        7.11     12.76 o 
   3  26   0       56.66       40.84     16.27 o 
   4  26   0      148.58      247.97     75.78 o 
   5  26   0        0.03        8.27     14.15 o 
   6  26   0        7.39      -43.98     43.98 o 
   1  27   0     1159.46     1167.33     70.02 o 
   2  27   0       82.58       67.42     14.86 o 
   3  27   0      210.98      203.42     39.46 o 
   4  27   0       65.23       77.14     25.39 o 
   5  27   0        4.78       27.45     30.18 o 
   6  27   0       23.06       -6.17     19.27 o 
   0  28   0     2683.64     2587.24    106.02 o 
   1  28   0       26.35       41.65     17.24 o 
   2  28   0      627.77      635.83     46.78 o 
   3  28   0       81.07       67.90     24.23 o 
   4  28   0      469.74      475.66     67.01 o 
   5  28   0       40.71       -2.82     13.92 o 
   6  28   0        9.37       24.31     31.00 o 
   1  29   0     1649.18     1605.22     73.55 o 
   2  29   0      262.50      325.04     34.04 o 
   3  29   0       43.94       62.63     22.37 o 
   4  29   0       35.95       35.08     20.50 o 
   5  29   0        2.33       65.24     46.06 o 
   6  29   0       34.37       25.16     36.39 o 
   0  30   0     4488.78     4539.16    190.58 o 
   1  30   0      416.73      396.26     41.71 o 
   2  30   0      485.38      485.46     49.07 o 
   3  30   0       25.71       30.84     15.72 o 
   4  30   0       76.63       72.56     31.01 o 
   5  30   0       78.80       68.63     29.54 o 
   6  30   0       14.24       52.63     44.87 o 
   1  31   0      230.35      249.92     28.21 o 
   2  31   0       32.49       51.24     16.45 o 
   3  31   0        0.62       -0.23      9.71 o 
   4  31   0      133.09      139.04     37.56 o 
   5  31   0        7.98       12.86     13.96 o 
   6  31   0       31.77        6.66     19.72 o 
   0  32   0      627.59      711.31     60.08 o 
   1  32   0      195.79      214.90     24.79 o 
   2  32   0       54.20       66.20     18.68 o 
   3  32   0       81.59       60.54     24.31 o 
   4  32   0       49.78       89.64     30.81 o 
   5  32   0       70.14       52.83     51.45 o 
   1  33   0       13.58       22.21     16.87 o 
   2  33   0        1.36       -1.27      8.92 o 
   3  33   0        0.01        6.67     11.64 o 
   4  33   0       28.49       13.56     31.02 o 
   5  33   0       10.33       55.45     29.24 o 
   0  34   0       39.83       74.68     19.09 o 
   1  34   0      714.11      800.57     55.67 o 
   2  34   0       61.10       43.36     14.47 o 
   3  34   0       25.51       12.79      9.67 o 
   4  34   0       14.23        1.97     11.17 o 
   5  34   0        3.10       -7.25     26.79 o 
   1  35   0      194.92      177.33     26.18 o 
   2  35   0      169.95      140.85     23.94 o 
   3  35   0       35.28       91.74     68.94 o 
   4  35   0        0.08       -9.45     21.00 o 
   5  35   0       36.29       25.88     32.41 o 
   0  36   0       40.90      133.22     28.49 o 
   1  36   0        0.02        7.02      8.80 o 
   2  36   0       81.02       59.57     16.07 o 
   3  36   0       17.72        8.13     16.00 o 
   4  36   0       26.04        7.77     18.49 o 
   5  36   0       27.35       11.40     15.19 o 
   1  37   0      101.06       73.92     17.69 o 
   2  37   0        4.86       -9.07     14.17 o 
   3  37   0       18.08       15.94     10.93 o 
   4  37   0       35.61        8.88      9.74 o 
   0  38   0      153.48      241.44     45.60 o 
   1  38   0        3.20        1.29      8.71 o 
   2  38   0        1.89        6.29     15.75 o 
   3  38   0        1.27       31.92     15.84 o 
   4  38   0        1.89      -16.12     16.12 o 
   1  39   0        0.05        4.95     10.62 o 
   2  39   0        1.53       13.41      8.01 o 
   3  39   0       25.86        6.58      9.80 o 
   4  39   0       25.10       61.48     48.48 o 
   0  40   0       23.56      133.93     35.25 o 
   1  40   0        2.74        3.31      8.20 o 
   2  40   0        0.14        0.27      5.98 o 
   3  40   0        3.47       24.82     35.77 o 
   4  40   0        1.23       -1.01     10.11 o 
   1  41   0        0.87        1.94      9.89 o 
   2  41   0        5.16        4.31     13.97 o 
   3  41   0       44.15       85.62     36.14 o 
   0  42   0      385.21      519.05    110.33 o 
   1  42   0       47.36       28.40     19.66 o 
   2  42   0       17.31       55.49     32.97 o 
   3  42   0        0.10      -14.60     15.25 o 
   1  43   0        5.81      -10.04     11.58 o 
   2  43   0      133.83      163.09     39.14 o 
   0  44   0       50.13      115.34     53.94 o 
   1  44   0        7.01       -8.22     20.87 o 
   2  44   0       53.76       46.70     28.27 o 
   1  45   0        0.09      -18.90     18.90 o 
  -7   0   1       10.70       -3.90     10.61 o 
  -5   0   1      102.07       66.06     26.12 o 
  -3   0   1     1900.75     2052.08     98.46 o 
  -1   0   1       98.39      113.46     21.17 o 
   1   0   1    35342.37    34592.88    399.37 o 
   3   0   1       25.05       71.25     20.78 o 
   5   0   1      112.63      150.24     37.38 o 
   7   0   1       12.97        6.22     25.19 o 
  -8   1   1        0.38       -8.03     17.47 o 
  -7   1   1       20.14      151.38    316.76 o 
  -6   1   1      111.48      150.96     31.91 o 
  -5   1   1        0.09       -5.88     12.02 o 
  -4   1   1      743.19      740.16     49.03 o 
  -3   1   1      480.45      534.75     35.11 o 
  -2   1   1     1284.70     1167.61     38.05 o 
  -1   1   1       77.70       68.37     11.15 o 
   1   1   1      234.02      231.03     18.55 o 
   2   1   1    14161.14    13711.99    206.17 o 
   3   1   1     1313.19     1309.70     61.98 o 
   4   1   1      509.88      548.83     37.82 o 
   5   1   1      747.89      794.87     69.92 o 
   6   1   1        3.11        6.85     15.95 o 
   7   1   1        7.25        3.32     13.89 o 
   8   1   1        4.03       15.22     26.94 o 
  -8   2   1       32.53       31.33     25.27 o 
  -7   2   1        0.14      433.83    731.57 o 
  -6   2   1       23.15       29.28     13.95 o 
  -5   2   1      380.68      376.99     46.02 o 
  -4   2   1     1032.63     1178.76     61.90 o 
  -3   2   1      247.49      255.61     21.46 o 
  -2   2   1      127.87      126.71     13.68 o 
  -1   2   1     6496.89     5794.33     85.69 o 
   1   2   1      806.99      723.68     32.88 o 
   2   2   1       36.42       33.43     11.56 o 
   3   2   1        2.48        4.82      6.37 o 
   4   2   1       86.07       93.06     15.33 o 
   5   2   1        0.36      -10.48     10.48 o 
   6   2   1        0.69       -2.85     11.29 o 
   7   2   1        0.94       -2.22     20.94 o 
   8   2   1        0.10        5.62     37.34 o 
  -8   3   1       10.99        7.59     16.43 o 
  -7   3   1        0.31        5.38     22.97 o 
  -6   3   1      191.82      220.03     39.94 o 
  -5   3   1       61.09       39.22     14.87 o 
  -4   3   1      167.20      162.51     34.33 o 
  -3   3   1     1293.81     1309.98     56.15 o 
  -2   3   1      416.50      415.64     26.96 o 
  -1   3   1     2450.40     2323.54     55.42 o 
   1   3   1     3394.14     3226.06     82.76 o 
   2   3   1      216.97      193.26     22.18 o 
   3   3   1      866.34      881.82     51.86 o 
   4   3   1       94.65      110.11     17.60 o 
   5   3   1       51.48       61.13     15.54 o 
   6   3   1        3.54       -5.35     13.55 o 
   7   3   1        0.20        4.01      9.98 o 
   8   3   1        8.59       49.33     32.55 o 
  -8   4   1       40.05       39.31     28.92 o 
  -7   4   1        8.43       66.15     32.19 o 
  -6   4   1       13.81       -1.64      8.54 o 
  -5   4   1        0.26       17.53     14.66 o 
  -4   4   1      639.67      752.36     44.85 o 
  -3   4   1       19.23       24.77      8.06 o 
  -2   4   1      642.08      608.43     33.49 o 
  -1   4   1      261.37      310.85     20.32 o 
   1   4   1     4051.77     3954.78    234.36 o 
   2   4   1     2647.49     2607.39     74.26 o 
   3   4   1      762.76      815.65     49.38 o 
   4   4   1       75.11       88.69     16.65 o 
   5   4   1       72.34       93.42     20.85 o 
   6   4   1      119.39      140.01     28.96 o 
   7   4   1       70.65       51.49     50.37 o 
   8   4   1        1.68       -1.96     35.15 o 
  -8   5   1        0.41      -41.56     41.56 o 
  -7   5   1       18.73       10.42     17.94 o 
  -6   5   1       37.76        7.54     11.04 o 
  -5   5   1      165.66      166.61     31.39 o 
  -4   5   1       51.16       54.86     12.68 o 
  -3   5   1      880.55      863.67     49.24 o 
  -2   5   1     1534.15     1446.16     61.29 o 
  -1   5   1     2538.33     2418.19     87.74 o 
   0   5   1     6153.75     6012.62    128.21 o 
   1   5   1     3429.83     3109.20     75.34 o 
   2   5   1     2777.69     2522.36     87.06 o 
   3   5   1       31.44       22.52      7.95 o 
   4   5   1       10.35       11.26      6.05 o 
   5   5   1      140.44      130.58     24.69 o 
   6   5   1        1.13       -0.27     22.12 o 
   7   5   1      114.79      228.50     47.07 o 
   8   5   1        0.04       18.78     16.51 o 
  -8   6   1        3.99       61.90     35.59 o 
  -7   6   1       21.23       -0.98     23.96 o 
  -6   6   1       44.55       34.28     24.43 o 
  -5   6   1       13.16        7.45     13.07 o 
  -4   6   1      150.46      159.21     22.40 o 
  -3   6   1      593.76      629.66     42.11 o 
  -2   6   1      429.74      417.81     33.06 o 
  -1   6   1    12640.70    12124.91    166.06 o 
   0   6   1    16613.34    15760.22    144.23 o 
   1   6   1     2458.95     2213.05     70.32 o 
   2   6   1      966.63      915.61     87.12 o 
   3   6   1      443.67      423.66     32.64 o 
   4   6   1      104.18       81.05     17.87 o 
   5   6   1       41.27       34.38     19.72 o 
   6   6   1       38.03       63.42     24.88 o 
   7   6   1       19.82      -23.19     31.66 o 
   8   6   1        1.59        0.66     34.85 o 
  -8   7   1       60.09       85.64     63.27 o 
  -7   7   1        4.89        4.67     13.89 o 
  -6   7   1       39.11       40.64     19.05 o 
  -5   7   1        0.28       -6.20      6.20 o 
  -4   7   1      303.96      344.12     31.19 o 
  -3   7   1     2465.77     2354.81     82.96 o 
  -2   7   1       70.36       62.66     13.70 o 
  -1   7   1       87.96       80.89     17.85 o 
   0   7   1      285.17      245.17     54.73 o 
   1   7   1      543.60      439.46     25.93 o 
   2   7   1      719.23      766.60     47.16 o 
   3   7   1       32.21       27.61      6.25 o 
   4   7   1      401.86      449.71     38.80 o 
   5   7   1        6.38       40.45     18.50 o 
   6   7   1        3.34       -2.12     11.66 o 
   7   7   1        4.97       11.53     20.87 o 
   8   7   1        3.13       38.92     60.84 o 
  -8   8   1       21.25      -12.95     25.19 o 
  -7   8   1       16.59        2.70      9.16 o 
  -6   8   1      399.60      489.66     60.02 o 
  -5   8   1      331.58      385.62     41.11 o 
  -4   8   1      188.09      170.50     26.53 o 
  -3   8   1       71.17       56.12     11.98 o 
  -2   8   1      209.39      186.04     25.85 o 
  -1   8   1      114.73      126.58     24.79 o 
   0   8   1     6134.14     5839.08     71.22 o 
   1   8   1     2082.64     1995.04    161.78 o 
   2   8   1       12.89        4.69      5.56 o 
   3   8   1      153.51      115.17     22.56 o 
   4   8   1      109.93       93.90     23.32 o 
   5   8   1        3.83        8.99     14.82 o 
   6   8   1        5.71       35.27     37.37 o 
   7   8   1       29.09       26.76     31.37 o 
   8   8   1        6.33      -50.44     50.44 o 
  -8   9   1        1.02      -24.36     32.42 o 
  -7   9   1      124.52       96.42     34.20 o 
  -6   9   1      994.57     1199.66     93.25 o 
  -5   9   1        0.02        0.79     10.29 o 
  -4   9   1       98.10      101.32     20.13 o 
  -3   9   1     1343.64     1321.19     63.08 o 
  -2   9   1     2730.39     2800.45     89.38 o 
  -1   9   1    16170.95    16159.20    353.83 o 
   0   9   1     2532.68     2331.84     45.48 o 
   1   9   1     3897.64     3767.34    102.27 o 
   2   9   1      212.56      176.03     19.63 o 
   3   9   1     1465.03     1525.53     78.82 o 
   4   9   1       44.59       53.86     16.53 o 
   5   9   1        0.02       61.21     58.29 o 
   6   9   1       37.67       60.29     32.49 o 
   7   9   1      178.23      192.95     53.67 o 
   8   9   1       10.78       17.43     34.58 o 
  -8  10   1        0.38      193.37     85.64 o 
  -7  10   1      111.74      170.86     46.19 o 
  -6  10   1      239.06      210.35     49.14 o 
  -5  10   1        1.59      -14.72     15.53 o 
  -4  10   1        7.21       -4.05      8.78 o 
  -3  10   1     1299.78     1235.14     61.88 o 
  -2  10   1     2044.22     1923.58     92.04 o 
  -1  10   1      241.73      242.57     25.31 o 
   0  10   1        2.34        3.36      4.24 o 
   1  10   1     2046.49     2025.12     53.25 o 
   2  10   1      102.65      117.94     16.53 o 
   3  10   1      390.77      447.41     37.60 o 
   4  10   1        9.86        4.79      7.12 o 
   5  10   1      176.97      193.79     62.96 o 
   6  10   1      203.82      255.19     55.39 o 
   7  10   1      151.24      180.71     50.06 o 
   8  10   1        0.01       20.31     36.43 o 
  -8  11   1        6.25        4.14     19.01 o 
  -7  11   1      115.97      175.45     46.77 o 
  -6  11   1      118.86      128.17     38.99 o 
  -5  11   1      565.06      599.25     71.89 o 
  -4  11   1      195.32      212.33     26.52 o 
  -3  11   1       48.29       92.17     17.55 o 
  -2  11   1      107.90       66.11     25.92 o 
  -1  11   1     1015.91      910.08     41.60 o 
   0  11   1      106.90       97.98      9.96 o 
   1  11   1      551.91      493.33     26.59 o 
   2  11   1     3933.01     3837.25    106.00 o 
   3  11   1       68.85       64.76     21.15 o 
   4  11   1      344.40      382.69     46.41 o 
   5  11   1       37.88       29.50     25.12 o 
   6  11   1        0.72       -9.45     23.66 o 
   7  11   1       14.67       12.28     20.35 o 
  -8  12   1        0.53        4.17     30.60 o 
  -7  12   1      177.65      146.85     46.92 o 
  -6  12   1      191.44      153.07     81.45 o 
  -5  12   1      460.60      550.72    111.38 o 
  -4  12   1      105.59      132.09     34.01 o 
  -3  12   1       52.25       54.42     13.18 o 
  -2  12   1      220.68      268.95     35.72 o 
  -1  12   1     5502.82     5118.96     83.03 o 
   0  12   1     5203.84     4856.55     79.51 o 
   1  12   1     4442.36     4366.83     68.07 o 
   2  12   1      204.54      218.42     40.12 o 
   3  12   1      537.91      538.44     42.43 o 
   4  12   1       88.42      106.92     43.07 o 
   5  12   1       31.72       44.17     32.24 o 
   6  12   1       37.77       45.78     24.46 o 
   7  12   1       22.09       32.30     25.15 o 
  -8  13   1        4.31       22.72     32.43 o 
  -7  13   1        8.03      -39.46     39.46 o 
  -6  13   1       20.84       -8.81     11.45 o 
  -5  13   1       49.28       63.97     43.26 o 
  -4  13   1      383.75      379.49     57.75 o 
  -3  13   1      337.15      405.83     42.54 o 
  -2  13   1     5677.37     6241.56    124.24 o 
  -1  13   1     6843.68     6880.52     89.81 o 
   0  13   1       34.42       62.86     10.79 o 
   1  13   1      570.29      542.96     26.48 o 
   2  13   1       99.70      104.78     17.94 o 
   3  13   1      312.54      309.54     32.16 o 
   4  13   1      395.35      340.84     80.07 o 
   5  13   1       10.53      -30.94     30.94 o 
   6  13   1      164.60      126.88     45.14 o 
   7  13   1        2.18       -2.60     42.32 o 
  -8  14   1        0.53      -11.84     24.01 o 
  -7  14   1      101.36      151.58     71.76 o 
  -6  14   1        1.41       12.80      7.80 o 
  -5  14   1        5.56       16.90     25.03 o 
  -4  14   1        1.74       -3.19     11.56 o 
  -3  14   1     1417.60     1416.83     70.64 o 
  -2  14   1     3563.62     3399.78     82.36 o 
  -1  14   1      833.55      804.52     38.37 o 
   0  14   1       20.79       15.75      7.03 o 
   1  14   1       21.04       13.95      4.09 o 
   2  14   1      590.02      625.13     45.28 o 
   3  14   1      814.81      817.27     52.82 o 
   4  14   1        6.32       30.09     24.60 o 
   5  14   1       30.92       36.41     22.03 o 
   6  14   1      221.80      358.70     66.03 o 
   7  14   1       70.81       79.69     32.56 o 
  -7  15   1       64.24      128.57     76.83 o 
  -6  15   1      544.69      633.50    120.92 o 
  -5  15   1      193.15      165.84     67.01 o 
  -4  15   1      210.00      242.60     68.58 o 
  -3  15   1        0.46        5.18      8.55 o 
  -2  15   1      211.65      231.43     25.21 o 
  -1  15   1     3882.05     3918.83     71.63 o 
   0  15   1     2389.07     2383.18     44.77 o 
   1  15   1     1135.32     1113.31     37.48 o 
   2  15   1      467.49      474.59     34.94 o 
   3  15   1       79.77       98.31     21.97 o 
   4  15   1       20.53       31.53     33.17 o 
   5  15   1       56.99       72.71     44.78 o 
   6  15   1       18.64        8.39     18.98 o 
   7  15   1      167.73       66.85     34.14 o 
  -7  16   1       33.01       79.30     56.40 o 
  -6  16   1      195.37      327.73     59.17 o 
  -5  16   1      395.15      337.13     92.58 o 
  -4  16   1        6.86       44.22     41.29 o 
  -3  16   1     1172.53     1218.16     75.41 o 
  -2  16   1      821.77      752.98     43.52 o 
  -1  16   1      332.22      387.71     25.24 o 
   0  16   1       81.28      104.21     10.36 o 
   1  16   1      965.13     1080.10     37.58 o 
   2  16   1     2138.24     2234.32     77.60 o 
   3  16   1      102.27       81.94     20.28 o 
   4  16   1       64.03       78.77     40.98 o 
   5  16   1      214.33      218.31     70.37 o 
   6  16   1      154.90       64.78     46.39 o 
   7  16   1       13.38       17.34     15.02 o 
  -7  17   1       82.35      140.62     70.21 o 
  -6  17   1      659.89      613.84    135.10 o 
  -5  17   1        1.05       56.33     46.16 o 
  -4  17   1      446.91      550.58    104.97 o 
  -3  17   1        3.55        5.18      5.11 o 
  -2  17   1        0.27       -4.25      6.70 o 
  -1  17   1     1179.03     1214.44     46.55 o 
   0  17   1     2786.54     2876.95     49.57 o 
   1  17   1      102.54      113.60     13.50 o 
   2  17   1      219.23      253.10     26.17 o 
   3  17   1       88.03      107.79     22.48 o 
   4  17   1        4.24      -22.94     22.94 o 
   5  17   1       27.25       -4.24     15.18 o 
   6  17   1       21.77       13.90     22.03 o 
   7  17   1       28.74       -0.30     54.84 o 
  -7  18   1       65.63       14.41     40.78 o 
  -6  18   1       63.95      120.45     64.82 o 
  -5  18   1      584.49      595.71    122.69 o 
  -4  18   1      274.52      291.13     79.16 o 
  -3  18   1      112.10      113.29     19.83 o 
  -2  18   1     1834.87     1956.90     73.98 o 
  -1  18   1      765.83      781.46     38.20 o 
   0  18   1     1457.77     1572.79     37.76 o 
   1  18   1      203.79      226.80     19.29 o 
   2  18   1     1284.66     1185.94     58.11 o 
   3  18   1     1541.08     1711.07     90.86 o 
   4  18   1      593.55      588.70    108.29 o 
   5  18   1       20.61       -5.77     29.89 o 
   6  18   1        9.24       30.03     42.23 o 
   7  18   1       42.04       57.60     30.03 o 
  -7  19   1      150.71      123.31     72.98 o 
  -6  19   1       74.40       75.47     44.76 o 
  -5  19   1       23.11       58.71     47.02 o 
  -4  19   1       39.15       95.72     47.91 o 
  -3  19   1      485.18      517.18     43.81 o 
  -2  19   1     1678.55     1825.49     61.55 o 
  -1  19   1     3253.92     3354.91     81.01 o 
   0  19   1      417.04      453.37     21.04 o 
   1  19   1      933.00      921.21     39.70 o 
   2  19   1        2.20        3.25      2.98 o 
   3  19   1       51.01       67.01     23.08 o 
   4  19   1       25.65       18.07     28.51 o 
   5  19   1        1.11       22.76     34.11 o 
   6  19   1        4.70       29.19     50.07 o 
   7  19   1      196.64      146.89     82.98 o 
  -7  20   1       28.06       -0.43     27.88 o 
  -6  20   1      156.32      144.46     71.49 o 
  -5  20   1      127.58      115.51     60.71 o 
  -4  20   1       10.47       -9.88     12.22 o 
  -3  20   1       27.51       36.44     16.36 o 
  -2  20   1        3.12        6.46      4.36 o 
  -1  20   1     3557.76     3704.02     87.54 o 
   0  20   1     1220.95     1245.80     35.71 o 
   1  20   1      158.85      155.30     16.77 o 
   2  20   1       52.21       36.84      8.95 o 
   3  20   1        1.64       20.91     11.66 o 
   4  20   1      162.62      156.31     58.59 o 
   5  20   1        1.63       14.52     28.10 o 
   6  20   1       12.48        1.96     24.43 o 
   7  20   1       54.90       48.48     49.39 o 
  -7  21   1       13.22       32.76     40.69 o 
  -6  21   1      100.89      142.59     73.24 o 
  -5  21   1       62.89        4.45     21.62 o 
  -4  21   1       59.03       91.27     42.09 o 
  -3  21   1        2.52        0.61      7.75 o 
  -2  21   1      271.75      310.57     25.94 o 
  -1  21   1       24.81       22.90     11.16 o 
   0  21   1      147.99      169.50     13.82 o 
   1  21   1       90.42       75.78     11.74 o 
   2  21   1      107.31      107.63     26.38 o 
   3  21   1        8.13       13.19     15.78 o 
   4  21   1       37.37       39.18     35.26 o 
   5  21   1        3.19       24.76     37.03 o 
   6  21   1       28.65       -6.16     17.81 o 
   7  21   1       93.11       92.18     61.54 o 
  -7  22   1        1.14       10.09     34.29 o 
  -6  22   1       24.15        3.96     16.05 o 
  -5  22   1      628.41      646.97    132.23 o 
  -4  22   1        9.06       -0.77     10.64 o 
  -3  22   1       88.78       68.99     19.91 o 
  -2  22   1       20.66       10.37      4.90 o 
  -1  22   1     1683.47     1763.03     71.53 o 
   0  22   1      880.48      860.34     31.33 o 
   1  22   1        3.86       11.54      9.24 o 
   2  22   1      270.55      292.57     34.79 o 
   3  22   1      773.15      835.23    109.13 o 
   4  22   1       55.91      128.12     57.04 o 
   5  22   1        2.64       10.58     25.05 o 
   6  22   1       84.92       94.28     60.03 o 
   7  22   1       33.67        3.96     29.60 o 
  -7  23   1        0.21      -31.03     35.75 o 
  -6  23   1       15.21       44.05     45.54 o 
  -5  23   1       69.51      141.87     65.74 o 
  -4  23   1      117.83      178.32     66.66 o 
  -3  23   1       25.33       56.14     17.16 o 
  -2  23   1        1.18       -2.70      5.46 o 
  -1  23   1      164.62      196.10     25.72 o 
   0  23   1      317.41      347.02     21.57 o 
   1  23   1      364.41      367.95     34.47 o 
   2  23   1       36.08       39.53     12.09 o 
   3  23   1        2.75        5.43      6.66 o 
   4  23   1       95.69       77.78     40.65 o 
   5  23   1        3.76        3.01     15.58 o 
   6  23   1       23.18       40.54     50.06 o 
   7  23   1       23.40        0.22     24.18 o 
  -7  24   1       18.77      -13.16     24.70 o 
  -6  24   1       53.09       88.03     53.36 o 
  -5  24   1      247.85      224.90     82.32 o 
  -4  24   1      364.12      431.94     99.47 o 
  -3  24   1        9.53        4.19     13.63 o 
  -2  24   1       10.43        8.01      4.48 o 
  -1  24   1     2654.12     2671.62     83.19 o 
   0  24   1        6.33        7.90      5.25 o 
   1  24   1      188.79      185.39     22.37 o 
   2  24   1      178.14      175.61     26.24 o 
   3  24   1      266.23      268.11     37.08 o 
   4  24   1        1.06       25.79     36.82 o 
   5  24   1       63.44       73.93     47.45 o 
   6  24   1       11.11        6.32     17.13 o 
  -7  25   1        0.65      -32.10     36.55 o 
  -6  25   1        7.26       -0.20     41.09 o 
  -5  25   1       17.67        2.01     17.22 o 
  -4  25   1       12.50        9.26     15.50 o 
  -3  25   1       48.35       41.21     18.30 o 
  -2  25   1       44.05       32.41     13.52 o 
  -1  25   1      271.31      300.78     28.65 o 
   0  25   1      215.12      195.39     17.04 o 
   1  25   1      925.87      854.69     48.20 o 
   2  25   1       35.68       37.77     12.97 o 
   3  25   1       89.11      109.59     29.78 o 
   4  25   1        1.40      -25.00     30.19 o 
   5  25   1        1.04        1.98     20.66 o 
   6  25   1        9.97       28.11     47.13 o 
  -6  26   1        8.45       42.40     43.97 o 
  -5  26   1        5.16        4.43     19.96 o 
  -4  26   1      193.80      262.47     78.43 o 
  -3  26   1       62.91       53.64     16.36 o 
  -2  26   1      300.08      245.15     34.51 o 
  -1  26   1      116.86      105.27     20.43 o 
   0  26   1       11.98        9.69      9.74 o 
   1  26   1       75.31       62.54     14.28 o 
   2  26   1       52.18       48.48     13.53 o 
   3  26   1      554.39      543.48     65.98 o 
   4  26   1       71.17       46.95     38.75 o 
   5  26   1       38.50        0.67     13.36 o 
   6  26   1        7.94      -10.14     20.73 o 
  -6  27   1        0.32      -33.11     35.39 o 
  -5  27   1       18.99       20.57     37.24 o 
  -4  27   1        0.04       13.37     19.42 o 
  -3  27   1       34.09        8.02     14.27 o 
  -2  27   1      686.93      667.07     67.51 o 
  -1  27   1     1294.68     1292.93     60.67 o 
   0  27   1      469.76      491.34     28.83 o 
   1  27   1      562.67      532.56     39.66 o 
   2  27   1       37.51       28.28      9.69 o 
   3  27   1       75.88      152.28     43.50 o 
   4  27   1       12.40       17.14     20.41 o 
   5  27   1        1.08      -33.98     33.98 o 
   6  27   1        1.37       19.89     28.38 o 
  -6  28   1        8.69       78.57     64.10 o 
  -5  28   1      119.07      131.87     65.60 o 
  -4  28   1      147.91      127.01     33.71 o 
  -3  28   1        0.18        6.50     12.92 o 
  -2  28   1      105.38      213.65     59.48 o 
  -1  28   1      301.85      335.28     31.52 o 
   0  28   1     1448.39     1558.51     48.71 o 
   1  28   1      216.41      206.94     26.67 o 
   2  28   1      436.91      465.72     39.40 o 
   3  28   1        1.03        1.45     11.34 o 
   4  28   1      216.66      173.24     42.42 o 
   5  28   1        9.26      -40.01     40.01 o 
   6  28   1       83.34       20.47     25.65 o 
  -6  29   1        3.72      -20.42     29.36 o 
  -5  29   1       52.72      -39.45     39.45 o 
  -4  29   1        0.06       19.31     18.05 o 
  -3  29   1      316.18      272.79     38.68 o 
  -2  29   1        5.63       19.30     22.83 o 
  -1  29   1       52.14      119.40     31.54 o 
   0  29   1     1576.37     1701.75     63.45 o 
   1  29   1      912.92      892.64     53.21 o 
   2  29   1      243.78      237.76     28.45 o 
   3  29   1      466.86      508.64     65.84 o 
   4  29   1       85.63       80.72     27.06 o 
   5  29   1      113.72       79.65     29.67 o 
   6  29   1        0.33      -41.65     41.65 o 
  -6  30   1        3.64      -50.95     50.95 o 
  -5  30   1        8.55      -13.74     22.82 o 
  -4  30   1       22.20       20.85     15.38 o 
  -3  30   1       78.05       84.66     22.31 o 
  -2  30   1      636.39      546.94     95.18 o 
  -1  30   1     1457.89     1481.52     83.32 o 
   0  30   1     2777.09     2885.90     93.12 o 
   1  30   1       95.37       97.56     17.93 o 
   2  30   1        6.44       32.36     16.39 o 
   3  30   1       26.27       40.99     19.94 o 
   4  30   1       19.22       29.19     18.80 o 
   5  30   1        0.76       -3.99     14.07 o 
   6  30   1        5.37       48.98     42.95 o 
  -6  31   1        0.03      -21.89     30.32 o 
  -5  31   1       50.37       36.80     35.81 o 
  -4  31   1      109.67      146.85     36.71 o 
  -3  31   1        1.19      -11.89     11.89 o 
  -2  31   1       91.77       91.67     24.21 o 
  -1  31   1       50.59       69.35     16.92 o 
   0  31   1      114.13      121.14     20.05 o 
   1  31   1       95.49      117.74     19.96 o 
   2  31   1     2060.90     2037.57     86.78 o 
   3  31   1        1.22        6.39     27.51 o 
   4  31   1        5.57       16.33     13.46 o 
   5  31   1        0.97       -0.56     41.35 o 
   6  31   1        1.85       -8.81     30.36 o 
  -6  32   1        0.95      -55.03     55.03 o 
  -5  32   1        0.75       14.06     28.65 o 
  -4  32   1        0.29       21.61     16.17 o 
  -3  32   1      182.22      167.50     31.04 o 
  -2  32   1      299.46      349.04     41.31 o 
  -1  32   1       64.03       60.49     18.69 o 
   0  32   1      132.61      119.68     19.02 o 
   1  32   1        0.09        8.24      8.20 o 
   2  32   1      476.92      525.78     55.58 o 
   3  32   1        3.12       -1.43     11.37 o 
   4  32   1       58.19       65.55     25.85 o 
   5  32   1       30.69       -3.20     14.98 o 
  -5  33   1        8.00       -2.52      5.89 o 
  -4  33   1        2.07       -8.34     19.52 o 
  -3  33   1        2.43        7.87     13.72 o 
  -2  33   1       53.56       33.71     10.66 o 
  -1  33   1        9.38       50.10     18.31 o 
   0  33   1       21.29       10.19      8.36 o 
   1  33   1      111.66       97.37     15.72 o 
   2  33   1       55.97       73.15     19.66 o 
   3  33   1       25.54       21.99     18.67 o 
   4  33   1        7.42       -9.84     12.63 o 
   5  33   1        7.70       -3.84     15.29 o 
  -5  34   1        2.33       11.59     16.52 o 
  -4  34   1      140.05      108.28     34.69 o 
  -3  34   1        4.70        7.57     11.58 o 
  -2  34   1       16.85       57.05     16.46 o 
  -1  34   1      528.52      541.74     45.79 o 
   0  34   1      296.96      287.36     30.71 o 
   1  34   1        1.33        4.24     10.21 o 
   2  34   1        4.92        6.87     10.44 o 
   3  34   1      142.28      127.92     34.73 o 
   4  34   1        3.91       -1.47     11.21 o 
   5  34   1       50.41        9.08     33.79 o 
  -5  35   1       22.49       47.97     27.94 o 
  -4  35   1        3.76       -8.91     10.66 o 
  -3  35   1       67.27       47.36     16.75 o 
  -2  35   1       16.83       21.26     11.31 o 
  -1  35   1        2.88       13.72      9.10 o 
   0  35   1       11.44       18.64      6.57 o 
   1  35   1        0.32        3.27      5.63 o 
   2  35   1      119.68      102.11     24.65 o 
   3  35   1       13.57       15.53     13.20 o 
   4  35   1        4.37       -6.80     13.07 o 
   5  35   1       23.92       94.83     35.56 o 
  -5  36   1        6.01       68.08     61.98 o 
  -4  36   1        3.01      -16.25     16.25 o 
  -3  36   1       39.74       41.74     17.17 o 
  -2  36   1       61.73       42.00     12.38 o 
  -1  36   1       33.27       43.20     13.84 o 
   0  36   1      189.18      172.74     24.07 o 
   1  36   1        3.08        4.48     12.88 o 
   2  36   1       70.74       81.78     20.78 o 
   3  36   1        2.44        7.25     18.54 o 
   4  36   1       41.77       14.00     13.60 o 
   5  36   1        0.70        1.62     31.41 o 
  -4  37   1        0.69        4.44     17.48 o 
  -3  37   1       20.70       31.79     24.63 o 
  -2  37   1        3.40        0.52      5.10 o 
  -1  37   1        3.67       -0.58      8.28 o 
   0  37   1        8.00        5.23      7.96 o 
   1  37   1       23.43       49.09     14.42 o 
   2  37   1        1.42       -9.13      9.13 o 
   3  37   1        3.67       11.86     12.74 o 
   4  37   1       26.27       47.61     40.79 o 
  -4  38   1        3.62        6.45     17.78 o 
  -3  38   1       11.71       -2.61     13.87 o 
  -2  38   1        6.64       -9.29      9.29 o 
  -1  38   1        0.42       -2.22      5.37 o 
   0  38   1        0.02       13.37      8.31 o 
   1  38   1        2.03       -5.48      6.61 o 
   2  38   1       36.07       44.07     16.99 o 
   3  38   1       20.80       23.58     15.06 o 
   4  38   1       59.69       67.23     31.53 o 
  -4  39   1        7.32      -48.08     48.08 o 
  -3  39   1       16.86       52.80     29.45 o 
  -2  39   1       18.74       16.34      9.02 o 
  -1  39   1       25.64        6.60      9.20 o 
   0  39   1        0.79        2.42      8.36 o 
   1  39   1       55.49       37.66     13.17 o 
   2  39   1       65.70       81.83     27.11 o 
   3  39   1       70.33       96.30     27.12 o 
   4  39   1        5.24      -26.19     36.53 o 
  -4  40   1       68.40       96.84     60.88 o 
  -3  40   1       47.10       21.90     29.48 o 
  -2  40   1        9.48       -1.36     17.58 o 
  -1  40   1        4.88        2.27     14.06 o 
   0  40   1       59.89       74.61     18.12 o 
   1  40   1       42.25       57.57     17.20 o 
   2  40   1       13.01       24.96     14.43 o 
   3  40   1       42.10       67.09     22.72 o 
  -3  41   1        0.95       -8.66     14.93 o 
  -2  41   1      123.77      151.10     30.68 o 
  -1  41   1        1.21      -12.69     15.41 o 
   0  41   1        0.99       -7.62     18.94 o 
   1  41   1       10.64       14.68     22.10 o 
   2  41   1       94.83       99.18     23.90 o 
   3  41   1       69.99      117.10     29.73 o 
  -3  42   1        8.26       -4.69     17.79 o 
  -2  42   1       14.15        8.24      9.11 o 
  -1  42   1       11.87      -12.13     12.13 o 
   0  42   1        5.22       -8.86     15.58 o 
   1  42   1        1.18      -13.11     16.60 o 
   2  42   1       52.28       55.85     21.13 o 
   3  42   1        0.00        2.58      8.24 o 
  -2  43   1       13.77       -5.09     18.73 o 
  -1  43   1        0.02      -12.81     12.81 o 
   0  43   1        0.01       43.81     22.42 o 
   1  43   1        5.27        6.79     28.52 o 
   2  43   1       67.04       53.18     23.35 o 
  -2  44   1        3.01        3.05     17.03 o 
  -1  44   1        9.71       -6.49     13.75 o 
   0  44   1       11.21        2.47     54.13 o 
   1  44   1       28.12       -2.60     39.13 o 
   2  44   1       17.25       19.91     13.13 o 
  -1  45   1        2.69       -6.14      9.32 o 
   0  45   1       20.21       -5.17     15.28 o 
   1  45   1       23.75        5.08     27.26 o 
  -8   0   2        6.05      -20.40     28.62 o 
  -6   0   2        4.10      -46.98     46.98 o 
  -4   0   2      181.03      139.83     48.16 o 
  -2   0   2    12841.67    12112.81    148.66 o 
   0   0   2     1565.47     1521.64     35.89 o 
   2   0   2     8332.47     7953.38    279.23 o 
   4   0   2        0.99        3.55      9.53 o 
   6   0   2        0.94        9.33     17.95 o 
   8   0   2        0.55      -40.46     40.46 o 
  -8   1   2        0.08       -5.59     18.21 o 
  -7   1   2        1.22      -26.76     26.76 o 
  -6   1   2      120.54      131.50     40.49 o 
  -5   1   2        0.25       -5.41     23.60 o 
  -4   1   2     3302.69     3619.27    108.76 o 
  -3   1   2     3602.50     3812.43     81.06 o 
  -2   1   2     3548.73     3567.29     78.20 o 
  -1   1   2     9810.36     9184.50     90.70 o 
   0   1   2    19025.09    18111.57    191.99 o 
   1   1   2    17399.45    17379.98    165.16 o 
   2   1   2     6167.29     5756.81    157.60 o 
   3   1   2      758.52      832.59     41.63 o 
   4   1   2       38.19       33.29      9.08 o 
   5   1   2       20.03       29.03     13.42 o 
   6   1   2        0.08       -7.32     13.25 o 
   7   1   2        0.28       -5.30     20.38 o 
   8   1   2        1.50       -9.19     16.99 o 
  -8   2   2       77.84      107.50     49.67 o 
  -7   2   2        2.92       25.99     29.24 o 
  -6   2   2        0.86      -29.95     53.56 o 
  -5   2   2      240.60      281.26     38.88 o 
  -4   2   2     3152.10     3379.60    104.02 o 
  -3   2   2       15.34       16.69      5.16 o 
  -2   2   2     3742.11     3225.60     56.53 o 
  -1   2   2     1231.89     1136.58     28.02 o 
   0   2   2     5935.57     5795.70     88.38 o 
   1   2   2      625.11      537.53     25.89 o 
   2   2   2     4091.77     4070.87    105.20 o 
   3   2   2      806.05      891.34     47.32 o 
   4   2   2       53.03       43.40     10.36 o 
   5   2   2      159.27      158.02     28.64 o 
   6   2   2       71.89       83.24     23.68 o 
   7   2   2        0.77       -4.81      9.83 o 
   8   2   2        4.05      -16.36     27.04 o 
  -8   3   2       30.39       14.88     15.79 o 
  -7   3   2       19.17        5.15     28.81 o 
  -6   3   2        0.04       25.68     22.62 o 
  -5   3   2        0.65       -8.33     10.54 o 
  -4   3   2        6.76       14.13      6.49 o 
  -3   3   2     1680.23     1763.77     55.37 o 
  -2   3   2       86.57       70.53      9.30 o 
  -1   3   2     1939.96     1668.42     43.35 o 
   0   3   2      986.94      988.35     57.84 o 
   1   3   2    10720.49    10518.30    326.35 o 
   2   3   2       72.57       46.52     11.52 o 
   3   3   2       30.30       34.72     10.53 o 
   4   3   2      313.57      364.69     31.62 o 
   5   3   2       23.49       14.55      7.35 o 
   6   3   2       92.13      152.89     31.24 o 
   7   3   2      145.26      171.34     36.45 o 
   8   3   2        0.00       -5.15     10.51 o 
  -8   4   2        9.44        2.95    123.65 o 
  -7   4   2      191.36      361.31     76.71 o 
  -6   4   2       12.63        5.63      8.54 o 
  -5   4   2      243.52      191.16     30.59 o 
  -4   4   2       25.46       29.31      7.29 o 
  -3   4   2      500.53      438.70     27.59 o 
  -2   4   2     3489.70     3058.85     60.89 o 
  -1   4   2     5865.22     5423.61     79.33 o 
   0   4   2    12492.66    11899.04    123.32 o 
   1   4   2    66137.93    70809.87   1347.11 o 
   2   4   2     5455.10     5026.15    106.34 o 
   3   4   2     1087.50     1068.07     58.71 o 
   4   4   2        2.04       12.11      9.55 o 
   5   4   2      110.37       97.73     27.19 o 
   6   4   2        0.87       11.57     16.13 o 
   7   4   2      132.17      125.77     41.75 o 
   8   4   2        0.01       -0.30     21.73 o 
  -8   5   2       74.26       99.75     42.94 o 
  -7   5   2        5.97      -25.52     25.52 o 
  -6   5   2      698.88      769.88     71.38 o 
  -5   5   2      817.93      870.07     67.94 o 
  -4   5   2        2.50       -3.25      7.02 o 
  -3   5   2       26.91       28.49      7.25 o 
  -2   5   2       53.40       60.10     12.15 o 
  -1   5   2    16482.78    15299.33    180.29 o 
   0   5   2     2807.01     2567.99     59.20 o 
   1   5   2    13742.21    13872.40    204.14 o 
   2   5   2      167.14      206.46     21.45 o 
   3   5   2      726.22      866.07     53.22 o 
   4   5   2        0.04        7.05     12.55 o 
   5   5   2      132.89      134.37     23.40 o 
   6   5   2       15.28       30.08     28.34 o 
   7   5   2       64.57       18.96     22.03 o 
   8   5   2        0.34      -26.50     26.50 o 
  -8   6   2        0.24      -15.61     34.18 o 
  -7   6   2       21.47      -21.59     25.28 o 
  -6   6   2       79.84       59.26     19.20 o 
  -5   6   2      118.81       93.63     19.22 o 
  -4   6   2      372.07      392.43     31.00 o 
  -3   6   2     3579.94     3370.85     95.80 o 
  -2   6   2        0.19        8.01      4.72 o 
  -1   6   2    26714.81    25663.55    241.97 o 
   0   6   2      266.95      291.50     16.42 o 
   1   6   2       16.72        2.11      4.85 o 
   2   6   2        0.48       -1.96      5.26 o 
   3   6   2      334.78      326.68     31.99 o 
   4   6   2        9.63        6.83     16.52 o 
   5   6   2      109.47      129.33     26.72 o 
   6   6   2       68.38       87.64     27.67 o 
   7   6   2       28.42       -7.05     12.44 o 
   8   6   2       23.91       21.32     13.74 o 
  -8   7   2        2.02       17.57     24.27 o 
  -7   7   2        2.86        4.10     35.25 o 
  -6   7   2       35.47       54.95     18.51 o 
  -5   7   2      438.20      474.56     43.41 o 
  -4   7   2        1.67       -1.89      4.73 o 
  -3   7   2      205.10      244.07     26.23 o 
  -2   7   2      127.76      143.75     20.03 o 
  -1   7   2     7500.03     6964.54    128.49 o 
   0   7   2       18.24       25.13      8.90 o 
   1   7   2    14558.85    14196.39    313.61 o 
   2   7   2        0.02       -1.24      5.20 o 
   3   7   2      761.87      857.03     53.44 o 
   4   7   2      542.75      591.08     60.05 o 
   5   7   2      354.04      285.23     44.46 o 
   6   7   2       13.17       11.68     15.85 o 
   7   7   2      203.52      153.68     46.83 o 
  -8   8   2       21.72       -3.18     21.13 o 
  -7   8   2        9.46        9.03     11.80 o 
  -6   8   2        3.10        8.97     14.87 o 
  -5   8   2       12.46        9.46     10.03 o 
  -4   8   2      149.73      140.25     18.98 o 
  -3   8   2     1201.80     1099.01     55.82 o 
  -2   8   2      909.79      864.45     59.09 o 
  -1   8   2      839.27      859.16     48.21 o 
   0   8   2      235.52      235.43     17.62 o 
   1   8   2     3681.08     3725.81     81.21 o 
   2   8   2       49.79       40.22     10.58 o 
   3   8   2       32.04       43.72     11.71 o 
   4   8   2       12.22       12.00     21.49 o 
   5   8   2      650.17      667.95     68.40 o 
   6   8   2       48.40       39.79     41.33 o 
   7   8   2       59.59       25.45     35.02 o 
  -8   9   2        0.37      -32.12     37.29 o 
  -7   9   2       32.48       46.01     18.23 o 
  -6   9   2      652.28      643.81     66.26 o 
  -5   9   2        8.52       10.76      9.58 o 
  -4   9   2      171.26      164.84     21.68 o 
  -3   9   2       61.27       58.68     13.19 o 
  -2   9   2        9.81        3.09      5.35 o 
  -1   9   2    16406.68    15779.07    197.18 o 
   0   9   2     2483.88     2361.54     58.57 o 
   1   9   2       97.12       82.35     12.02 o 
   2   9   2      443.33      457.91     37.33 o 
   3   9   2      375.61      366.07     34.98 o 
   4   9   2      100.19      105.00     23.71 o 
   5   9   2       43.91      794.78    141.40 o 
   6   9   2        0.00        6.03     15.93 o 
   7   9   2      199.74      159.38     52.40 o 
  -8  10   2       16.66       67.60     55.46 o 
  -7  10   2        0.39      -21.86     21.86 o 
  -6  10   2      106.63      157.05     32.66 o 
  -5  10   2        1.78        6.37      8.82 o 
  -4  10   2      104.16       85.75     14.86 o 
  -3  10   2        0.66       -4.94      6.05 o 
  -2  10   2      426.82      470.16     45.03 o 
  -1  10   2    16579.77    16090.83    201.89 o 
   0  10   2     5681.93     5501.48     55.01 o 
   1  10   2     1416.12     1270.48     49.42 o 
   2  10   2      213.04      251.09     33.15 o 
   3  10   2        1.07        1.67      7.36 o 
   4  10   2      277.17      309.99     50.55 o 
   5  10   2        3.17       37.00     38.45 o 
   6  10   2      196.12      268.74     58.14 o 
   7  10   2      278.67      298.71     67.03 o 
  -8  11   2       11.93      -26.99     34.31 o 
  -7  11   2       21.71       36.38     35.81 o 
  -6  11   2      310.43      319.54     69.63 o 
  -5  11   2        0.66        7.07      8.80 o 
  -4  11   2     1876.57     2039.68    106.73 o 
  -3  11   2       87.71      103.79     20.59 o 
  -2  11   2     3184.04     3062.74    116.47 o 
  -1  11   2        6.14       11.19      4.46 o 
   0  11   2      823.65      815.44     22.58 o 
   1  11   2      355.22      329.33     25.56 o 
   2  11   2     1016.99     1025.27     61.22 o 
   3  11   2      212.40      231.32     27.60 o 
   4  11   2      158.43      160.56     46.80 o 
   5  11   2      478.62      559.49    112.46 o 
   6  11   2      106.38      111.41     38.45 o 
   7  11   2        8.85       17.54     20.68 o 
  -8  12   2        9.10       18.84     34.19 o 
  -7  12   2        9.35       32.94     34.35 o 
  -6  12   2      115.86      138.96     36.74 o 
  -5  12   2        0.32       16.01     19.48 o 
  -4  12   2        1.18       -2.61      8.99 o 
  -3  12   2       56.79       80.91     27.99 o 
  -2  12   2     1375.27     1353.13     99.20 o 
  -1  12   2     1500.57     1451.52     52.63 o 
   0  12   2     1421.59     1425.48     31.77 o 
   1  12   2       21.33       17.56      4.31 o 
   2  12   2    11425.10    10935.62    212.01 o 
   3  12   2     1616.47     1642.24     74.27 o 
   4  12   2       35.64       25.10     10.05 o 
   5  12   2        5.42       13.03     30.44 o 
   6  12   2       66.69       58.37     31.61 o 
   7  12   2      279.47      237.29     62.76 o 
  -8  13   2       11.25        0.24     52.40 o 
  -7  13   2       45.52       89.79     57.09 o 
  -6  13   2       83.52       99.85     83.41 o 
  -5  13   2      928.22     1059.28    157.20 o 
  -4  13   2      273.76      306.90     51.84 o 
  -3  13   2      465.28      460.95     67.22 o 
  -2  13   2      380.32      345.43     40.49 o 
  -1  13   2     1620.02     1865.88     47.26 o 
   0  13   2     4983.72     4755.59     66.50 o 
   1  13   2      592.47      576.00     35.11 o 
   2  13   2      149.77      142.66     25.41 o 
   3  13   2      865.38      906.81     55.27 o 
   4  13   2      274.21      321.10     74.95 o 
   5  13   2       10.03       36.05     27.59 o 
   6  13   2      554.54      569.67     88.04 o 
   7  13   2        1.17       -9.92     22.07 o 
  -8  14   2       43.27       25.70     50.24 o 
  -7  14   2       41.41       34.34     33.23 o 
  -6  14   2     1049.80     1223.62    107.84 o 
  -5  14   2       26.40       38.11     29.85 o 
  -4  14   2       48.00       52.38     21.08 o 
  -3  14   2      593.47      725.53     49.56 o 
  -2  14   2     5247.67     5629.03    166.78 o 
  -1  14   2       62.98       69.42      9.38 o 
   0  14   2      779.52      837.31     25.92 o 
   1  14   2      121.49      114.20     15.66 o 
   2  14   2        0.21       11.54      8.60 o 
   3  14   2      190.46      227.65     26.91 o 
   4  14   2        9.55       10.39     11.94 o 
   5  14   2       76.68       86.90     48.53 o 
   6  14   2        2.40       54.68     50.40 o 
   7  14   2       64.60       38.61     26.87 o 
  -8  15   2        0.04        9.62     22.21 o 
  -7  15   2       41.80       41.54     37.95 o 
  -6  15   2      262.55      312.01     55.97 o 
  -5  15   2        0.62       -5.15     22.68 o 
  -4  15   2        4.83      -11.18     41.24 o 
  -3  15   2      152.71      186.80     29.45 o 
  -2  15   2     4403.95     4600.94    121.47 o 
  -1  15   2       21.08       14.54      5.74 o 
   0  15   2     5546.87     5613.65     83.41 o 
   1  15   2     1119.19     1088.23     38.30 o 
   2  15   2     1384.49     1455.09     62.40 o 
   3  15   2       30.02       22.00     18.53 o 
   4  15   2        3.62      -14.65     22.92 o 
   5  15   2      117.82      222.27     71.17 o 
   6  15   2      119.27      194.32     79.56 o 
   7  15   2       20.91       -2.70     31.02 o 
  -7  16   2        6.52       10.79     22.24 o 
  -6  16   2      485.76      633.58     78.66 o 
  -5  16   2      882.02      797.09    140.46 o 
  -4  16   2       87.21       58.72     30.06 o 
  -3  16   2      250.24      212.43     27.36 o 
  -2  16   2     1566.56     1632.33     73.85 o 
  -1  16   2     6986.58     7325.08    107.07 o 
   0  16   2       60.42       86.62     10.43 o 
   1  16   2        0.70        6.48      5.11 o 
   2  16   2     1436.55     1496.43     64.01 o 
   3  16   2     1127.21     1228.04     75.53 o 
   4  16   2      491.64      487.68     95.39 o 
   5  16   2        6.70       11.12     23.53 o 
   6  16   2       41.50       22.35     39.08 o 
   7  16   2       29.25       47.25     44.81 o 
  -7  17   2      202.69      140.51     77.72 o 
  -6  17   2       18.66       -6.09     18.13 o 
  -5  17   2      719.13      763.63    137.02 o 
  -4  17   2       43.72       32.38     34.08 o 
  -3  17   2       21.90        1.11      9.20 o 
  -2  17   2       36.87       20.23      5.76 o 
  -1  17   2     4338.48     4508.69     85.89 o 
   0  17   2     3363.53     3199.18     57.35 o 
   1  17   2     1665.18     1756.74     60.83 o 
   2  17   2      118.14      108.48     17.43 o 
   3  17   2      410.24      427.05     55.07 o 
   4  17   2      270.74      304.72     76.99 o 
   5  17   2       48.10      171.00     63.90 o 
   6  17   2      119.81      187.09     74.62 o 
   7  17   2       20.82       47.34     32.63 o 
  -7  18   2        4.43      -38.65     38.76 o 
  -6  18   2      209.96      164.42     41.08 o 
  -5  18   2       12.19      -24.83     38.63 o 
  -4  18   2      112.29      216.73     70.39 o 
  -3  18   2        8.45        2.21     10.32 o 
  -2  18   2      557.81      777.99     45.59 o 
  -1  18   2      993.44      949.76     40.62 o 
   0  18   2      127.62      139.61     11.72 o 
   1  18   2      802.84      826.59     41.28 o 
   2  18   2     1836.09     1993.56     76.33 o 
   3  18   2      273.12      302.94     45.91 o 
   4  18   2       10.07       45.67     33.28 o 
   5  18   2       70.82      211.51     69.66 o 
   6  18   2       19.26       20.40     21.92 o 
   7  18   2       32.54       52.32     33.71 o 
  -7  19   2       15.38       32.91     48.80 o 
  -6  19   2      241.83      266.86     97.58 o 
  -5  19   2       73.70       82.22     51.75 o 
  -4  19   2       12.62        2.42     18.02 o 
  -3  19   2        0.29        8.19      8.10 o 
  -2  19   2       29.62       32.42      6.52 o 
  -1  19   2      251.65      241.53     23.33 o 
   0  19   2      693.83      766.89     26.23 o 
   1  19   2      628.68      606.27     36.15 o 
   2  19   2        5.08        2.63      3.69 o 
   3  19   2      604.85      622.32     66.03 o 
   4  19   2       39.09       22.93     32.10 o 
   5  19   2      217.38      259.42     79.87 o 
   6  19   2       10.59      -38.58     38.58 o 
   7  19   2       55.97      101.78     39.41 o 
  -7  20   2       16.79      -12.66     23.84 o 
  -6  20   2       96.93      143.63     71.46 o 
  -5  20   2      256.61      298.36     89.61 o 
  -4  20   2       25.88       30.08     32.06 o 
  -3  20   2       68.95       48.68     11.73 o 
  -2  20   2       68.44       69.46     12.47 o 
  -1  20   2        0.03        1.03      3.03 o 
   0  20   2       29.02       30.71      6.55 o 
   1  20   2      395.49      405.27     29.82 o 
   2  20   2        0.19        6.11      7.19 o 
   3  20   2      119.07      122.83     29.49 o 
   4  20   2      253.46      364.28     89.53 o 
   5  20   2       97.15      163.46     64.21 o 
   6  20   2        3.20      -14.29     23.28 o 
   7  20   2       25.92       -5.14     34.98 o 
  -7  21   2        2.51      -53.55     53.55 o 
  -6  21   2      111.86      136.92     72.32 o 
  -5  21   2       13.25       39.89     42.81 o 
  -4  21   2        4.10       15.96     20.94 o 
  -3  21   2        7.17        2.15      9.64 o 
  -2  21   2      301.03      304.14     24.71 o 
  -1  21   2     2062.20     2065.89     84.01 o 
   0  21   2        0.31        0.91      3.02 o 
   1  21   2        9.82       15.05     10.88 o 
   2  21   2        1.80        5.59      5.13 o 
   3  21   2       63.65       77.99     24.04 o 
   4  21   2       23.13       15.00     29.21 o 
   5  21   2       17.18       44.02     41.40 o 
   6  21   2        1.81       42.88     37.53 o 
   7  21   2       31.16      107.53     71.78 o 
  -7  22   2        1.34       58.56     47.77 o 
  -6  22   2      295.40      391.93    111.84 o 
  -5  22   2       70.39       33.18     25.86 o 
  -4  22   2        8.21       31.05     28.05 o 
  -3  22   2      112.62      106.74     23.54 o 
  -2  22   2      165.18      182.81     19.20 o 
  -1  22   2      447.98      438.45     48.98 o 
   0  22   2       87.49       97.37     10.85 o 
   1  22   2      360.84      343.41     31.88 o 
   2  22   2      133.48      109.76     22.58 o 
   3  22   2      606.50      638.51     55.47 o 
   4  22   2      154.79       98.21     38.67 o 
   5  22   2        9.02       40.56     41.14 o 
   6  22   2        9.64        8.27     24.11 o 
   7  22   2       42.85       42.91     51.48 o 
  -7  23   2        1.03       90.36     62.96 o 
  -6  23   2       48.31       88.46     59.67 o 
  -5  23   2       52.79       50.35     39.66 o 
  -4  23   2      372.22      368.34     90.49 o 
  -3  23   2       64.64       78.82     19.66 o 
  -2  23   2       78.02       78.87     12.73 o 
  -1  23   2       15.64       22.63      9.58 o 
   0  23   2      284.88      293.39     19.56 o 
   1  23   2      869.74      851.04     51.25 o 
   2  23   2       37.81       54.20     14.62 o 
   3  23   2      462.51      482.63     48.06 o 
   4  23   2       78.90       94.70     48.52 o 
   5  23   2      124.17      152.30     72.17 o 
   6  23   2       10.38        2.05     27.70 o 
  -7  24   2        6.85       -4.83     18.61 o 
  -6  24   2        7.63      -47.06     47.06 o 
  -5  24   2        2.27       59.44     43.24 o 
  -4  24   2      148.65      133.34     54.50 o 
  -3  24   2       19.26       20.18     12.99 o 
  -2  24   2      674.83      686.56     43.31 o 
  -1  24   2       52.37       71.02     13.31 o 
   0  24   2      464.53      474.72     25.77 o 
   1  24   2      872.86      849.10     41.22 o 
   2  24   2        6.29        1.46      6.69 o 
   3  24   2        4.98       17.04     11.70 o 
   4  24   2       50.75       53.37     33.27 o 
   5  24   2      137.08      191.38     73.50 o 
   6  24   2        2.27       23.40     26.36 o 
  -7  25   2       31.01       54.77     63.19 o 
  -6  25   2       90.52      147.81     72.70 o 
  -5  25   2      164.52      243.61     84.16 o 
  -4  25   2      144.80       85.24     45.93 o 
  -3  25   2        0.33       -0.66     11.02 o 
  -2  25   2      123.65      123.58     18.06 o 
  -1  25   2      914.58     1003.90     50.68 o 
   0  25   2     2130.41     2108.46     51.73 o 
   1  25   2        4.43        4.58      4.35 o 
   2  25   2        4.64        2.38      7.17 o 
   3  25   2      115.41      138.75     27.58 o 
   4  25   2        2.02       12.54     29.42 o 
   5  25   2       35.88       44.15     34.43 o 
   6  25   2       15.27      -22.70     29.70 o 
  -6  26   2        0.99       53.32     53.29 o 
  -5  26   2       54.22       52.43     34.81 o 
  -4  26   2        6.15        1.58     16.28 o 
  -3  26   2       91.39       95.46     49.59 o 
  -2  26   2        0.09        0.19      8.50 o 
  -1  26   2     2349.96     2376.23     79.71 o 
   0  26   2       96.18      103.99     12.03 o 
   1  26   2      384.72      378.33     28.62 o 
   2  26   2      448.08      453.00     43.51 o 
   3  26   2      129.34      114.35     24.15 o 
   4  26   2       40.64       25.13     20.42 o 
   5  26   2        0.09        6.52     20.36 o 
   6  26   2        0.05       12.33     29.76 o 
  -6  27   2        0.52      -47.89     47.89 o 
  -5  27   2      319.24      327.75    103.33 o 
  -4  27   2        6.94      -47.16     47.16 o 
  -3  27   2      221.34      151.74     36.50 o 
  -2  27   2       19.36       23.01     13.70 o 
  -1  27   2      254.03      268.95     27.79 o 
   0  27   2      445.96      433.55     27.42 o 
   1  27   2      904.53      904.38     45.08 o 
   2  27   2        4.22       -0.78      8.00 o 
   3  27   2        0.30       13.28     11.56 o 
   4  27   2      243.23      178.28     43.10 o 
   5  27   2       37.18       76.51     46.62 o 
   6  27   2        6.14       40.91     49.19 o 
  -6  28   2       11.61      -54.64     54.64 o 
  -5  28   2      237.04      339.73    105.22 o 
  -4  28   2      269.49      276.79     66.79 o 
  -3  28   2       85.55       66.49     17.99 o 
  -2  28   2       82.96      126.07     25.70 o 
  -1  28   2      344.92      334.27     31.40 o 
   0  28   2      160.62      188.88     18.75 o 
   1  28   2      310.38      309.82     26.77 o 
   2  28   2        1.07       -6.70      9.89 o 
   3  28   2       10.08       12.35     12.92 o 
   4  28   2       20.03        8.82     10.94 o 
   5  28   2       33.64       36.42     20.41 o 
   6  28   2       69.99       72.74     64.58 o 
  -6  29   2       12.30      -53.64     53.64 o 
  -5  29   2       10.14       29.71     42.52 o 
  -4  29   2      320.93      394.67     88.57 o 
  -3  29   2        0.66       -9.99     18.84 o 
  -2  29   2      289.57      180.79     57.32 o 
  -1  29   2      101.06       91.24     19.13 o 
   0  29   2     1265.59     1244.40     48.62 o 
   1  29   2       22.87       37.32     10.80 o 
   2  29   2      165.25      164.02     33.56 o 
   3  29   2        2.55        4.64     14.92 o 
   4  29   2      326.24      271.76     52.97 o 
   5  29   2       41.01        5.01     16.37 o 
   6  29   2        1.61      -27.16     32.13 o 
  -6  30   2       29.03       39.48     57.25 o 
  -5  30   2        0.83       44.45     43.08 o 
  -4  30   2        4.80       -5.32     22.39 o 
  -3  30   2        0.36       -9.16      9.16 o 
  -2  30   2      501.15      398.11     80.59 o 
  -1  30   2       34.47       37.03     15.03 o 
   0  30   2      966.50      985.63     47.69 o 
   1  30   2     1552.03     1571.98     71.57 o 
   2  30   2      679.33      800.65     61.70 o 
   3  30   2        9.71       12.45      8.61 o 
   4  30   2       16.10        1.11     11.83 o 
   5  30   2       20.02        9.34     55.49 o 
   6  30   2        3.44       17.24     77.60 o 
  -6  31   2       33.81      -37.18     38.47 o 
  -5  31   2        9.79       -8.56     14.49 o 
  -4  31   2        5.39       -6.84     19.60 o 
  -3  31   2       70.67       40.65     23.04 o 
  -2  31   2       79.36       49.48     30.73 o 
  -1  31   2     1502.29     1455.43     71.14 o 
   0  31   2       18.00       10.73      6.58 o 
   1  31   2      813.30      797.41     51.67 o 
   2  31   2     1055.13     1089.78     72.39 o 
   3  31   2       19.93       22.39     18.96 o 
   4  31   2       32.16       13.42     15.25 o 
   5  31   2       48.27       32.53     51.28 o 
  -6  32   2       14.79        0.23     28.56 o 
  -5  32   2        1.66       -2.65      6.35 o 
  -4  32   2       45.81       33.38     30.50 o 
  -3  32   2       12.72       -5.39     11.99 o 
  -2  32   2       36.86       11.08     49.07 o 
  -1  32   2      166.54      209.85     27.91 o 
   0  32   2       85.44       83.44     14.67 o 
   1  32   2       33.45       28.13      6.14 o 
   2  32   2       29.26       35.33     15.61 o 
   3  32   2      914.35      855.04     89.90 o 
   4  32   2       35.65       28.31     25.13 o 
   5  32   2        6.99       -1.32     18.66 o 
  -5  33   2        9.19        4.57     28.84 o 
  -4  33   2       25.08        2.78     37.54 o 
  -3  33   2       84.60       96.63     24.40 o 
  -2  33   2       50.09       56.40     27.11 o 
  -1  33   2      692.10      568.41     52.80 o 
   0  33   2      121.81      101.61     16.10 o 
   1  33   2       22.60       17.36      9.52 o 
   2  33   2       77.29      120.97     26.54 o 
   3  33   2        4.05       10.02     18.48 o 
   4  33   2        7.90        7.98      9.18 o 
   5  33   2       59.30       68.56     32.11 o 
  -5  34   2        9.58       12.51     36.30 o 
  -4  34   2       26.99       40.24     24.23 o 
  -3  34   2        8.24       13.03      6.78 o 
  -2  34   2      117.45      156.16     40.73 o 
  -1  34   2       54.10       65.99     21.15 o 
   0  34   2       17.21       21.64      7.67 o 
   1  34   2      309.44      319.46     40.72 o 
   2  34   2      184.24      171.56     31.66 o 
   3  34   2        0.46       41.43     21.37 o 
   4  34   2        1.02      -12.44     17.11 o 
   5  34   2        1.26       15.58     40.06 o 
  -5  35   2        1.20      -21.62     29.12 o 
  -4  35   2       18.98       -3.06     12.96 o 
  -3  35   2        6.89        5.36     10.81 o 
  -2  35   2       63.16       79.43     31.28 o 
  -1  35   2        2.11       15.76     14.53 o 
   0  35   2       74.37       78.50     15.64 o 
   1  35   2      406.69      463.90     50.17 o 
   2  35   2        0.98       -0.42      8.29 o 
   3  35   2       14.55       25.29     17.35 o 
   4  35   2        7.31       15.32     27.67 o 
   5  35   2       24.07       21.31     52.06 o 
  -5  36   2        3.02       19.12     28.35 o 
  -4  36   2        3.35       15.11     11.83 o 
  -3  36   2      131.27      157.08     30.15 o 
  -2  36   2       28.89       25.44     12.77 o 
  -1  36   2      175.76      174.28     33.69 o 
   0  36   2      150.29      125.06     22.41 o 
   1  36   2      293.26      354.91     37.27 o 
   2  36   2        0.05        0.66      6.72 o 
   3  36   2       24.97       33.14     24.18 o 
   4  36   2        0.58      -15.84     15.84 o 
  -4  37   2       13.96       57.67     49.93 o 
  -3  37   2        0.14       40.39     67.85 o 
  -2  37   2        1.20        6.40     12.38 o 
  -1  37   2        7.77        5.91      9.77 o 
   0  37   2       12.68       -6.00      8.23 o 
   1  37   2      141.72      105.03     20.34 o 
   2  37   2        0.82      -11.35     11.35 o 
   3  37   2       72.63      107.84     33.02 o 
   4  37   2        4.95       19.57     15.64 o 
  -4  38   2        0.22       -2.59     13.75 o 
  -3  38   2       80.70       77.38     27.69 o 
  -2  38   2        6.26        5.07     10.73 o 
  -1  38   2       62.52       45.44     21.57 o 
   0  38   2       19.23       15.13     10.38 o 
   1  38   2        8.96       13.23      8.12 o 
   2  38   2       30.12       19.86     10.57 o 
   3  38   2        2.44        1.60      7.21 o 
   4  38   2       23.35      -15.25     15.25 o 
  -4  39   2       32.02      108.50     61.64 o 
  -3  39   2        8.68       30.13     17.68 o 
  -2  39   2        2.34       15.04     13.57 o 
  -1  39   2       28.72       14.00     18.14 o 
   0  39   2        2.39        2.46     14.98 o 
   1  39   2        0.03        5.18     14.26 o 
   2  39   2       44.12       -4.64      7.90 o 
   3  39   2        6.65        6.84      7.35 o 
   4  39   2        0.94       -6.72     69.31 o 
  -4  40   2       52.01       20.73     30.79 o 
  -3  40   2       46.57      117.46     42.72 o 
  -2  40   2       47.10       37.80     17.22 o 
  -1  40   2       39.31       56.87     17.98 o 
   0  40   2        0.05      -14.41     14.41 o 
   1  40   2       11.92       19.04     22.69 o 
   2  40   2       16.10       23.12     12.97 o 
   3  40   2       61.92      100.39     27.78 o 
  -3  41   2       15.53        2.16     20.99 o 
  -2  41   2       24.68       41.46     17.15 o 
  -1  41   2       11.19        2.54      8.45 o 
   0  41   2       16.96       36.68     16.92 o 
   1  41   2        0.02      -10.30     10.75 o 
   2  41   2        2.77        4.00     16.13 o 
   3  41   2        8.18      -10.19     10.19 o 
  -3  42   2        4.97       -7.17     32.95 o 
  -2  42   2       48.96       53.24     17.23 o 
  -1  42   2       20.46       15.95     14.42 o 
   0  42   2       18.35       -7.05     11.13 o 
   1  42   2       10.73       17.21     26.57 o 
   2  42   2       10.20       10.72     15.05 o 
  -2  43   2       28.72       18.04      8.48 o 
  -1  43   2        2.81      -14.50     14.50 o 
   0  43   2        7.53        4.08     11.56 o 
   1  43   2        8.19      -16.70     24.24 o 
   2  43   2        1.73        4.70     15.28 o 
  -2  44   2       51.39       25.47     19.69 o 
  -1  44   2       18.66       15.54     10.97 o 
   0  44   2       25.00       10.56     11.74 o 
   1  44   2       45.81       75.50     27.74 o 
  -1  45   2        2.32      -14.82     21.02 o 
   0  45   2        0.05      -10.79     19.49 o 
  -7   0   3      780.44      889.96    165.30 o 
  -5   0   3      523.04      478.44     96.72 o 
  -3   0   3       31.77       23.30      7.87 o 
  -1   0   3     5437.25     5200.64     81.18 o 
   1   0   3   187657.16   228909.44   1240.88 o 
   3   0   3       36.62      435.37     56.94 o 
   5   0   3      697.96      792.98     91.54 o 
   7   0   3        0.90        4.94     11.88 o 
  -8   1   3       15.19       -7.82     14.26 o 
  -7   1   3       79.76      122.70     39.51 o 
  -6   1   3      267.85      334.06     90.40 o 
  -5   1   3       18.04       36.77     20.13 o 
  -4   1   3      186.79      242.15     34.55 o 
  -3   1   3      351.00      386.91     26.75 o 
  -2   1   3     7977.81     7378.49     84.52 o 
  -1   1   3      255.64      246.15     14.73 o 
   0   1   3     2931.68     2969.93     47.77 o 
   1   1   3    13357.78    12725.30    182.91 o 
   2   1   3      681.43      617.88     34.12 o 
   3   1   3      671.53      726.53     40.12 o 
   4   1   3       51.72       61.98     13.71 o 
   5   1   3      366.38      406.69     46.40 o 
   6   1   3       21.03       14.64     10.45 o 
   7   1   3       17.71       13.65     12.39 o 
  -8   2   3       12.40      -25.31     33.67 o 
  -7   2   3        0.40        0.71     29.47 o 
  -6   2   3      206.01      270.46     61.84 o 
  -5   2   3       37.47      113.95     39.25 o 
  -4   2   3      116.68      157.89     20.17 o 
  -3   2   3     1901.38     2075.11     62.78 o 
  -2   2   3      121.07      119.64     14.29 o 
  -1   2   3     3267.80     3193.53     52.73 o 
   0   2   3      113.61       92.05     10.19 o 
   1   2   3     8780.06     8888.42    121.61 o 
   2   2   3      101.06      119.24     16.21 o 
   3   2   3       34.22       20.60      7.60 o 
   4   2   3       17.22       16.21      8.99 o 
   5   2   3      172.03      191.17     31.85 o 
   6   2   3        2.27      -11.90     17.08 o 
   7   2   3       95.60       86.64     31.15 o 
  -8   3   3       18.11       19.92     30.49 o 
  -7   3   3        1.19       -8.59     34.79 o 
  -6   3   3       48.25       31.43     32.66 o 
  -5   3   3       28.07       19.07     13.11 o 
  -4   3   3      211.57      225.06     24.78 o 
  -3   3   3     1846.32     2094.04     63.72 o 
  -2   3   3     9828.30     9422.51    129.32 o 
  -1   3   3      138.10      147.56      8.82 o 
   0   3   3     1796.83     1937.69     65.65 o 
   1   3   3    32060.63    33058.91    469.97 o 
   2   3   3       93.94      117.82     16.86 o 
   3   3   3       37.93       27.13      9.48 o 
   4   3   3        0.07       -0.47     11.06 o 
   5   3   3      285.36      273.38     38.15 o 
   6   3   3       42.99       98.90     23.78 o 
   7   3   3        4.95      -13.70     14.78 o 
  -8   4   3       15.27       28.06     25.68 o 
  -7   4   3        0.49       -1.76     24.44 o 
  -6   4   3      103.36      104.70     33.08 o 
  -5   4   3      144.41      153.84     42.43 o 
  -4   4   3      460.68      509.67     37.34 o 
  -3   4   3     8611.07     9264.78    152.84 o 
  -2   4   3      867.27      857.65     35.05 o 
  -1   4   3     7317.82     6741.42     58.37 o 
   0   4   3      184.22      213.54     13.65 o 
   1   4   3     9027.01     9163.37    127.92 o 
   2   4   3      266.64      238.75     23.34 o 
   3   4   3      273.23      344.50     33.71 o 
   4   4   3        0.03       -5.32     13.64 o 
   5   4   3       36.20       13.31     11.74 o 
   6   4   3        0.02        4.35     11.70 o 
   7   4   3        0.20       17.21     15.14 o 
  -8   5   3        3.49       -3.94     12.71 o 
  -7   5   3        0.52       -0.84     21.58 o 
  -6   5   3      125.20      159.27     44.08 o 
  -5   5   3      793.85      962.26     99.97 o 
  -4   5   3      487.01      504.88     31.27 o 
  -3   5   3     1687.14     1581.26     44.69 o 
  -2   5   3       10.93       10.99      8.48 o 
  -1   5   3     7677.13     6939.58     85.17 o 
   0   5   3     2032.62     1805.05     49.13 o 
   1   5   3    46095.37    47809.23   1243.74 o 
   2   5   3       29.72       23.00      7.04 o 
   3   5   3      414.69      338.10     33.42 o 
   4   5   3      149.77      143.23     27.60 o 
   5   5   3       60.67       -6.14     16.13 o 
   6   5   3       18.42       40.56     21.03 o 
   7   5   3        2.77       41.53     19.73 o 
  -8   6   3        2.86      -56.26     56.26 o 
  -7   6   3        7.09       -9.84     43.78 o 
  -6   6   3        1.21       -5.57     33.46 o 
  -5   6   3      122.24       66.58     35.91 o 
  -4   6   3      796.59      819.96     39.64 o 
  -3   6   3     3405.41     3743.38     74.68 o 
  -2   6   3      134.92      137.36     18.14 o 
  -1   6   3      666.69      663.34     20.63 o 
   0   6   3    10696.06    10536.09    189.46 o 
   1   6   3     7976.06     8053.89    128.54 o 
   2   6   3      230.33      231.16     25.32 o 
   3   6   3      883.74      802.66     52.29 o 
   4   6   3      218.24      272.91     39.30 o 
   5   6   3      417.30      412.94     54.03 o 
   6   6   3       53.92       32.67     17.86 o 
   7   6   3       64.32       79.07     37.11 o 
  -8   7   3       16.41        1.56     42.62 o 
  -7   7   3       53.03       84.13     33.76 o 
  -6   7   3        2.76       -0.44     22.27 o 
  -5   7   3       55.40       53.72     15.66 o 
  -4   7   3      178.02      181.06     18.05 o 
  -3   7   3     2333.69     2207.13     76.11 o 
  -2   7   3       18.61       25.40      8.58 o 
  -1   7   3     6431.95     6122.24     82.31 o 
   0   7   3      843.04      935.56     38.17 o 
   1   7   3     3157.74     2933.37     64.94 o 
   2   7   3     2336.42     2277.25     74.83 o 
   3   7   3      259.43      230.45     27.55 o 
   4   7   3      259.84      322.11     43.04 o 
   5   7   3        1.33       -3.43     10.18 o 
   6   7   3        9.86       -9.80     10.08 o 
   7   7   3        8.92      -11.99     25.20 o 
  -8   8   3        0.00       -5.97     35.61 o 
  -7   8   3       20.01       16.28     29.23 o 
  -6   8   3     1215.20     1343.54     90.43 o 
  -5   8   3      297.69      289.50     32.57 o 
  -4   8   3       91.68       85.84     12.64 o 
  -3   8   3     1020.28      995.31     53.29 o 
  -2   8   3      288.01      298.93     27.99 o 
  -1   8   3     2462.91     2386.31     45.36 o 
   0   8   3     2098.26     2013.68     43.66 o 
   1   8   3       29.00       22.87      4.24 o 
   2   8   3      434.00      386.09     30.95 o 
   3   8   3        7.68        5.75      7.55 o 
   4   8   3       68.04       40.69     15.98 o 
   5   8   3      112.92      136.04     39.21 o 
   6   8   3       11.72       20.69     31.89 o 
   7   8   3        9.75       28.85     24.49 o 
  -8   9   3        0.09       22.46     28.94 o 
  -7   9   3        8.66        1.22     31.17 o 
  -6   9   3       68.16       64.05     21.11 o 
  -5   9   3        5.47       -8.35      8.35 o 
  -4   9   3        0.02       -5.61      5.61 o 
  -3   9   3      715.32      749.59     46.76 o 
  -2   9   3      125.59      139.64     24.22 o 
  -1   9   3      114.69      113.94      9.41 o 
   0   9   3      379.63      377.30     21.11 o 
   1   9   3      196.04      191.79     16.95 o 
   2   9   3      668.88      698.42     46.88 o 
   3   9   3      524.65      493.25     41.56 o 
   4   9   3       91.96       88.05     23.28 o 
   5   9   3        4.09      -21.53     21.53 o 
   6   9   3        0.21      -15.04     15.04 o 
   7   9   3      115.80      137.88     50.72 o 
  -8  10   3       29.18      -59.94     59.94 o 
  -7  10   3       25.80       35.05     27.56 o 
  -6  10   3      360.87      432.93     49.77 o 
  -5  10   3        8.91       27.26     10.03 o 
  -4  10   3      136.14      182.43     23.41 o 
  -3  10   3      177.83      183.27     32.88 o 
  -2  10   3     4342.48     4374.01    137.27 o 
  -1  10   3      830.40      804.18     34.21 o 
   0  10   3     4404.96     4081.86     72.56 o 
   1  10   3     1128.16      923.11     54.80 o 
   2  10   3     2024.78     2176.76     89.06 o 
   3  10   3       19.76       10.21      8.68 o 
   4  10   3       37.50       45.30     15.66 o 
   5  10   3      352.45      424.62     99.22 o 
   6  10   3       84.65       61.23     46.74 o 
   7  10   3       17.46        2.71     22.55 o 
  -8  11   3        1.53       16.43     43.08 o 
  -7  11   3        8.82      -38.52     38.52 o 
  -6  11   3      599.99      706.74     65.17 o 
  -5  11   3      534.48      535.34     44.53 o 
  -4  11   3      227.57      213.35     33.81 o 
  -3  11   3       18.64       25.98     17.76 o 
  -2  11   3      929.78     1005.14     65.94 o 
  -1  11   3      172.09      196.77     16.92 o 
   0  11   3      870.22      884.97     35.65 o 
   1  11   3        5.72        6.13      2.76 o 
   2  11   3      147.48      206.31     38.57 o 
   3  11   3        9.50       17.89     10.21 o 
   4  11   3      312.86      319.54     51.61 o 
   5  11   3      138.25      143.75     56.73 o 
   6  11   3       14.24       -5.58     42.10 o 
   7  11   3       83.44       48.70     34.18 o 
  -8  12   3       15.02        0.47     25.50 o 
  -7  12   3        0.00        4.31     32.32 o 
  -6  12   3      248.75      224.18     43.48 o 
  -5  12   3       27.52       36.57     12.60 o 
  -4  12   3        0.62       -1.47     11.14 o 
  -3  12   3      330.61      339.48     45.41 o 
  -2  12   3     1020.85     1161.94     72.34 o 
  -1  12   3     1226.01     1120.71     30.58 o 
   0  12   3       89.23      150.51     16.10 o 
   1  12   3     5097.71     5197.70    104.60 o 
   2  12   3      585.10      612.10     55.41 o 
   3  12   3      113.68      168.80     28.49 o 
   4  12   3      270.20      267.66     47.85 o 
   5  12   3       56.05       57.30     39.71 o 
   6  12   3       93.43       80.56     33.00 o 
   7  12   3       97.77       87.03     39.56 o 
  -8  13   3        5.82        1.65     11.21 o 
  -7  13   3        0.01       46.68     46.42 o 
  -6  13   3      756.87      818.12     80.56 o 
  -5  13   3      168.39      145.45     33.40 o 
  -4  13   3      105.63       91.65     23.15 o 
  -3  13   3       47.98       85.03     22.63 o 
  -2  13   3      900.29      807.81     61.72 o 
  -1  13   3     1458.56     1404.89     35.73 o 
   0  13   3     4110.75     4268.07     58.18 o 
   1  13   3     2466.82     2461.77    121.43 o 
   2  13   3      390.23      432.70     37.95 o 
   3  13   3      352.96      386.55     36.34 o 
   4  13   3      360.46      337.93     80.06 o 
   5  13   3        5.44       26.95     27.00 o 
   6  13   3        0.44       58.59     61.18 o 
   7  13   3       15.28       45.38     29.39 o 
  -8  14   3        2.37        8.35     21.22 o 
  -7  14   3       68.65      157.94     78.64 o 
  -6  14   3        0.05        1.73     18.14 o 
  -5  14   3     3325.59     3737.01    158.76 o 
  -4  14   3      164.43      179.20     31.98 o 
  -3  14   3        2.65       15.76     10.27 o 
  -2  14   3     5152.83     5711.39    167.60 o 
  -1  14   3       12.56       28.72      5.93 o 
   0  14   3      899.77      834.02     28.56 o 
   1  14   3      240.60      248.02     21.49 o 
   2  14   3       71.43       68.62     22.50 o 
   3  14   3      112.80      144.37     24.38 o 
   4  14   3        0.12      -15.65     22.82 o 
   5  14   3        3.01       74.37     44.24 o 
   6  14   3      119.05      127.73     64.96 o 
   7  14   3       11.78      -11.88     49.68 o 
  -8  15   3        0.07      153.59     79.21 o 
  -7  15   3       16.33      -15.94     24.66 o 
  -6  15   3      113.27      135.40     33.18 o 
  -5  15   3      150.43      258.15     84.38 o 
  -4  15   3       80.80       76.21     25.83 o 
  -3  15   3      116.59      128.97     27.79 o 
  -2  15   3      807.85      753.60     47.84 o 
  -1  15   3     2191.89     2161.09     54.79 o 
   0  15   3      132.08      204.48     29.76 o 
   1  15   3        0.53       -4.31      4.31 o 
   2  15   3      166.01      200.03     26.40 o 
   3  15   3     1939.84     2149.28     96.87 o 
   4  15   3      271.38      209.94     61.10 o 
   5  15   3      166.62      244.07     78.15 o 
   6  15   3       25.71       22.42     33.14 o 
   7  15   3       11.82        2.86     28.26 o 
  -7  16   3        6.63       38.28     11.08 o 
  -6  16   3       97.49      115.32     30.01 o 
  -5  16   3      284.23      322.74     87.88 o 
  -4  16   3      621.25      749.42    123.97 o 
  -3  16   3        0.07        6.54      6.97 o 
  -2  16   3        6.10        7.77      7.55 o 
  -1  16   3     2689.19     2888.40     71.09 o 
   0  16   3     6489.93     6749.23     90.98 o 
   1  16   3      757.69      843.21     38.37 o 
   2  16   3      734.60      772.56     41.59 o 
   3  16   3      120.65       96.97     27.07 o 
   4  16   3        1.57      -19.16     19.16 o 
   5  16   3        4.86        4.71     19.89 o 
   6  16   3        5.11      -40.67     40.67 o 
   7  16   3        0.01       -4.18     33.99 o 
  -7  17   3       13.23       49.66     48.53 o 
  -6  17   3        0.11        9.16     15.95 o 
  -5  17   3       70.78       56.85     33.14 o 
  -4  17   3      733.33      784.52    126.62 o 
  -3  17   3       17.13       10.79      7.59 o 
  -2  17   3      811.06      883.51     46.42 o 
  -1  17   3     2762.65     3092.86     70.30 o 
   0  17   3     2571.44     2809.98     69.48 o 
   1  17   3     2579.86     2628.77     69.35 o 
   2  17   3       76.92       96.08     14.46 o 
   3  17   3       19.39        3.54     20.97 o 
   4  17   3      115.37       98.96     44.44 o 
   5  17   3       30.43      111.92     58.02 o 
   6  17   3       45.76      119.26     60.69 o 
   7  17   3       21.48        4.46     33.46 o 
  -7  18   3        0.56       19.14     39.15 o 
  -6  18   3        2.23       16.25     14.53 o 
  -5  18   3       24.54       83.96     50.82 o 
  -4  18   3      278.92      226.76     70.99 o 
  -3  18   3      546.62      577.14     46.90 o 
  -2  18   3      224.57      185.04     21.90 o 
  -1  18   3      319.18      364.58     25.31 o 
   0  18   3     1646.55     1692.47     38.79 o 
   1  18   3     1963.22     2183.86     67.96 o 
   2  18   3      683.17      659.41     39.18 o 
   3  18   3      212.11      237.94     46.78 o 
   4  18   3      231.58      177.84     63.11 o 
   5  18   3       49.21       73.60     41.38 o 
   6  18   3       12.78        4.55     28.06 o 
   7  18   3        3.11        4.59     42.12 o 
  -7  19   3        1.53       -9.61     29.63 o 
  -6  19   3        5.55       61.58    117.70 o 
  -5  19   3      117.44       96.80     61.03 o 
  -4  19   3       89.22       91.37     43.79 o 
  -3  19   3      178.64      189.30     26.14 o 
  -2  19   3      578.61      519.99     28.40 o 
  -1  19   3     1111.71     1248.44     48.14 o 
   0  19   3      314.60      414.76     20.21 o 
   1  19   3      220.87      247.33     22.11 o 
   2  19   3      531.19      486.51     37.60 o 
   3  19   3      731.82      854.83     78.13 o 
   4  19   3      387.43      503.07    104.43 o 
   5  19   3        8.03       -4.76     23.45 o 
   6  19   3        0.58       50.16     39.78 o 
   7  19   3       13.04       -2.93     47.12 o 
  -7  20   3        7.13       22.81     11.66 o 
  -6  20   3       70.75      116.45     55.30 o 
  -5  20   3      842.55      912.11    156.22 o 
  -4  20   3      865.72      982.74    145.65 o 
  -3  20   3      119.63      161.89     23.88 o 
  -2  20   3      883.92      881.28     40.05 o 
  -1  20   3        6.18        6.04      3.13 o 
   0  20   3     2434.97     2487.01     50.90 o 
   1  20   3       29.78       23.77      6.86 o 
   2  20   3       32.26       39.65     10.98 o 
   3  20   3      440.58      441.89     56.05 o 
   4  20   3      299.92      342.90     83.24 o 
   5  20   3       50.85       33.86     32.27 o 
   6  20   3       52.07      106.12     57.30 o 
   7  20   3       25.80       64.79     34.05 o 
  -7  21   3       13.17      116.12     68.87 o 
  -6  21   3      134.52      169.33     73.87 o 
  -5  21   3      245.13      221.65     78.06 o 
  -4  21   3        1.93       -4.11     31.09 o 
  -3  21   3       29.49       40.55     13.74 o 
  -2  21   3        8.07       17.40      5.99 o 
  -1  21   3      474.94      574.72     40.74 o 
   0  21   3        0.25       15.63      7.84 o 
   1  21   3       24.50       22.30      6.05 o 
   2  21   3      312.91      346.03     35.33 o 
   3  21   3        2.23       10.40     12.29 o 
   4  21   3       40.09       17.91     21.62 o 
   5  21   3        0.01       43.92     39.20 o 
   6  21   3       28.34      -14.73     23.82 o 
  -7  22   3        1.25       16.64     24.12 o 
  -6  22   3       33.48        2.68     37.47 o 
  -5  22   3       77.57      132.13     63.17 o 
  -4  22   3       14.52      -33.45     33.45 o 
  -3  22   3      311.12      294.00     30.65 o 
  -2  22   3        0.61        2.48      5.03 o 
  -1  22   3     1152.88     1305.68     51.86 o 
   0  22   3      325.53      340.79     18.44 o 
   1  22   3       33.85       38.62      8.71 o 
   2  22   3      198.38      194.43     27.16 o 
   3  22   3      364.88      397.11     44.40 o 
   4  22   3      102.93       47.61     36.31 o 
   5  22   3      138.97      177.86     71.62 o 
   6  22   3       44.13       19.15     16.10 o 
  -7  23   3       24.15       18.32     35.28 o 
  -6  23   3       19.14       21.84     24.32 o 
  -5  23   3       58.50       59.98     41.99 o 
  -4  23   3        0.38       -1.75     18.61 o 
  -3  23   3       14.23       11.20      7.95 o 
  -2  23   3       19.42       17.32      8.64 o 
  -1  23   3      289.93      307.83     26.34 o 
   0  23   3       24.99       27.19      6.02 o 
   1  23   3      257.64      320.20     29.03 o 
   2  23   3       39.69       57.52     14.96 o 
   3  23   3       27.56       23.75      9.60 o 
   4  23   3        9.72       37.74     24.81 o 
   5  23   3      148.66      134.61     62.92 o 
   6  23   3       22.15       79.07     51.13 o 
  -7  24   3       38.45      108.58     78.98 o 
  -6  24   3        0.64      -40.43     49.83 o 
  -5  24   3        6.10       88.61     56.26 o 
  -4  24   3       36.80       31.59     21.39 o 
  -3  24   3      325.16      262.89     29.50 o 
  -2  24   3      293.63      289.56     30.69 o 
  -1  24   3     1395.69     1498.71     58.62 o 
   0  24   3        8.73       21.81      6.13 o 
   1  24   3      982.10     1035.69     51.37 o 
   2  24   3      144.01       99.43     20.18 o 
   3  24   3       51.25       60.91     18.16 o 
   4  24   3        0.00       11.27     16.95 o 
   5  24   3       34.07       94.85     53.56 o 
   6  24   3       51.07       80.32     53.73 o 
  -7  25   3        1.51       52.16     52.50 o 
  -6  25   3       27.97       64.33     57.39 o 
  -5  25   3       33.52       25.89     27.84 o 
  -4  25   3        1.70      -23.01     23.01 o 
  -3  25   3      122.97       89.30     24.44 o 
  -2  25   3      617.14      603.82     49.31 o 
  -1  25   3       24.89       31.31      9.42 o 
   0  25   3        3.79       14.30      5.65 o 
   1  25   3     1300.68     1310.34     58.63 o 
   2  25   3      347.28      387.00     39.75 o 
   3  25   3        4.82       -2.43      7.46 o 
   4  25   3       41.21       45.37     18.20 o 
   5  25   3       52.39       91.59     49.37 o 
   6  25   3       15.10        9.98     24.64 o 
  -6  26   3       44.87       62.58     47.53 o 
  -5  26   3       99.85      130.40     62.61 o 
  -4  26   3      169.51      183.15     45.78 o 
  -3  26   3       27.00        7.49     18.35 o 
  -2  26   3      206.54      202.84     26.89 o 
  -1  26   3      597.47      659.34     40.46 o 
   0  26   3      875.67      973.84     39.46 o 
   1  26   3     2176.04     2126.70     75.64 o 
   2  26   3      190.94      202.56     29.30 o 
   3  26   3       84.91      100.62     23.05 o 
   4  26   3       36.78        6.33      9.66 o 
   5  26   3       30.58        7.43     21.50 o 
   6  26   3        3.26       62.86     45.74 o 
  -6  27   3        6.35       29.86     21.57 o 
  -5  27   3       24.42      -18.63     26.65 o 
  -4  27   3      407.79      393.07     68.83 o 
  -3  27   3        1.24       49.23     19.07 o 
  -2  27   3      113.36      124.54     21.09 o 
  -1  27   3      122.53      125.37     19.99 o 
   0  27   3       14.84       43.30      9.65 o 
   1  27   3      224.73      196.25     23.53 o 
   2  27   3       79.39       62.31     15.93 o 
   3  27   3       34.12       37.62     13.86 o 
   4  27   3       26.93       -0.44     14.45 o 
   5  27   3        7.03       22.47     15.01 o 
   6  27   3        1.64      -41.63     41.63 o 
  -6  28   3        0.33      -49.19     49.19 o 
  -5  28   3       69.52       61.66     38.69 o 
  -4  28   3      208.88      240.44     39.26 o 
  -3  28   3      357.89      329.16     46.54 o 
  -2  28   3      246.05      243.47     34.79 o 
  -1  28   3      370.37      342.80     31.84 o 
   0  28   3      120.22      129.05     16.93 o 
   1  28   3     1308.02     1350.01     62.73 o 
   2  28   3      221.38      205.73     30.39 o 
   3  28   3       78.66       52.87     23.31 o 
   4  28   3        7.88        6.45     16.77 o 
   5  28   3        0.86        6.13     20.80 o 
   6  28   3       17.70      -22.29     28.84 o 
  -6  29   3       70.78       22.31     35.25 o 
  -5  29   3        6.72        1.49     16.84 o 
  -4  29   3       31.13       50.02     17.31 o 
  -3  29   3       70.07       41.50     18.84 o 
  -2  29   3      531.04      535.57     52.30 o 
  -1  29   3       20.56       -0.24      8.38 o 
   0  29   3     1059.60     1088.83     47.86 o 
   1  29   3        6.68       53.13     18.41 o 
   2  29   3      256.90      303.97     38.00 o 
   3  29   3      152.93      174.43     46.59 o 
   4  29   3        0.20        1.54     35.62 o 
   5  29   3        0.96        6.69     15.44 o 
   6  29   3       57.14       40.56     26.67 o 
  -6  30   3        0.08       37.74     50.79 o 
  -5  30   3       11.83       21.18     27.64 o 
  -4  30   3        0.01        5.50     10.24 o 
  -3  30   3        4.87        6.26     15.71 o 
  -2  30   3        5.71        5.55     15.01 o 
  -1  30   3       61.89       68.55     17.36 o 
   0  30   3     2293.51     2397.06     72.38 o 
   1  30   3      827.68      833.22     50.87 o 
   2  30   3        0.57       -7.96      7.96 o 
   3  30   3      207.28      238.74     48.78 o 
   4  30   3       87.88       52.26     24.21 o 
   5  30   3       40.19       37.29     23.07 o 
  -6  31   3        0.00       29.90     34.39 o 
  -5  31   3       13.95       19.20     16.45 o 
  -4  31   3       23.03       25.94     13.71 o 
  -3  31   3        8.62       20.37     10.13 o 
  -2  31   3       60.77       30.11      9.00 o 
  -1  31   3       25.81       17.97      9.09 o 
   0  31   3      141.10      168.79     19.48 o 
   1  31   3      164.69      165.31     23.36 o 
   2  31   3        2.42       -0.95      5.59 o 
   3  31   3        6.38        3.37     33.07 o 
   4  31   3      108.27      110.95     56.44 o 
   5  31   3        2.17       11.65     17.12 o 
  -6  32   3       19.29        1.87     23.43 o 
  -5  32   3        2.59        9.54     26.14 o 
  -4  32   3      118.98      105.10     26.28 o 
  -3  32   3       60.65       38.63     20.40 o 
  -2  32   3       77.56       91.34     19.87 o 
  -1  32   3       42.02       49.04     12.77 o 
   0  32   3       96.14       90.53     14.57 o 
   1  32   3      790.93      775.55     45.84 o 
   2  32   3      981.59     1024.20     74.75 o 
   3  32   3        2.22        2.57     12.31 o 
   4  32   3        3.06        4.48     15.60 o 
   5  32   3       10.67       26.25     20.87 o 
  -5  33   3       20.57       16.72     17.34 o 
  -4  33   3      130.78      165.82     36.82 o 
  -3  33   3       57.94       50.20     24.52 o 
  -2  33   3      183.74      262.85     34.11 o 
  -1  33   3        7.72        4.55     11.63 o 
   0  33   3       19.66        7.24     11.33 o 
   1  33   3      715.45      762.84     61.62 o 
   2  33   3        6.34       13.51     19.69 o 
   3  33   3        2.75       -4.35     14.36 o 
   4  33   3       40.55        3.04     24.88 o 
   5  33   3       13.79        5.73     29.48 o 
  -5  34   3       35.39      105.52     61.66 o 
  -4  34   3        7.55      -10.85     16.83 o 
  -3  34   3       36.73       51.34     28.95 o 
  -2  34   3       56.65       60.55     16.23 o 
  -1  34   3        0.47        2.75      6.51 o 
   0  34   3       73.66       83.44     14.66 o 
   1  34   3      118.10      124.64     25.57 o 
   2  34   3      412.75      399.89     59.37 o 
   3  34   3      169.64      212.26     46.07 o 
   4  34   3        8.58        5.60     11.18 o 
   5  34   3       19.09        6.63     24.01 o 
  -5  35   3       12.04       71.05     51.36 o 
  -4  35   3        6.12       17.30     19.53 o 
  -3  35   3        4.69        8.16     10.36 o 
  -2  35   3       13.42       22.69     10.94 o 
  -1  35   3      228.19      265.07     30.67 o 
   0  35   3       21.46       18.77      8.96 o 
   1  35   3       17.06        0.94      8.93 o 
   2  35   3       10.22       22.21     12.08 o 
   3  35   3      249.64      279.25     54.22 o 
   4  35   3       48.04       39.60     21.22 o 
  -5  36   3       35.22       40.52     44.60 o 
  -4  36   3       64.97      202.35     83.43 o 
  -3  36   3        5.28        4.34     11.60 o 
  -2  36   3       11.51       48.18     26.72 o 
  -1  36   3       28.09       23.72     11.23 o 
   0  36   3      222.85      219.92     26.28 o 
   1  36   3       10.46       10.59     15.16 o 
   2  36   3       29.79       34.28     13.66 o 
   3  36   3        8.47       15.96     20.29 o 
   4  36   3       51.41       36.84     22.38 o 
  -4  37   3        7.60       22.88     29.00 o 
  -3  37   3        0.11       13.27     17.02 o 
  -2  37   3       66.48       33.11     18.74 o 
  -1  37   3      229.29      234.45     42.03 o 
   0  37   3        8.67       18.19     13.49 o 
   1  37   3      105.05       75.34     17.71 o 
   2  37   3        4.44       -4.73     19.96 o 
   3  37   3        8.69       12.65     15.49 o 
   4  37   3        0.92      -10.57     15.61 o 
  -4  38   3       21.21        4.50     16.01 o 
  -3  38   3        1.55        0.88     13.91 o 
  -2  38   3        8.67        9.64     22.37 o 
  -1  38   3       37.71       -4.43     24.28 o 
   0  38   3        3.42        7.92      7.68 o 
   1  38   3        0.22       -7.10     16.52 o 
   2  38   3       32.35       19.45     10.78 o 
   3  38   3       21.59       20.45     20.99 o 
   4  38   3        0.51       -1.65     19.22 o 
  -4  39   3        2.00       30.69     34.49 o 
  -3  39   3       31.89       12.88     22.64 o 
  -2  39   3        0.19        4.88     13.96 o 
  -1  39   3       14.63       40.42     16.44 o 
   0  39   3      140.03      156.10     31.89 o 
   1  39   3        6.62       15.34     12.64 o 
   2  39   3       21.61       -2.74     16.39 o 
   3  39   3      103.82       98.89     29.03 o 
  -4  40   3        0.81       96.55     63.88 o 
  -3  40   3        7.59       30.47     17.31 o 
  -2  40   3        5.81       19.42     13.62 o 
  -1  40   3        0.40        1.90     13.44 o 
   0  40   3        1.49      -17.49     17.49 o 
   1  40   3        4.75        6.99      7.81 o 
   2  40   3        0.43      -11.32     11.32 o 
   3  40   3       18.73       12.81     11.54 o 
  -3  41   3       18.60       29.80     16.39 o 
  -2  41   3       65.17       66.39     24.56 o 
  -1  41   3        1.52        7.17     13.42 o 
   0  41   3        5.14       -0.64     16.16 o 
   1  41   3        0.91       26.03     10.71 o 
   2  41   3       77.49       68.32     21.08 o 
   3  41   3       10.08       -7.34     12.13 o 
  -3  42   3       58.60       71.38     31.61 o 
  -2  42   3        1.42       10.48      7.81 o 
  -1  42   3       14.92       33.93     18.53 o 
   0  42   3       91.62      135.35     37.92 o 
   1  42   3      258.23      303.54     47.50 o 
   2  42   3        1.50      -17.86     17.86 o 
  -2  43   3       52.53       20.77     13.28 o 
  -1  43   3       64.65       32.66     28.25 o 
   0  43   3       32.44       55.39     22.14 o 
   1  43   3       24.30       10.42     30.73 o 
   2  43   3      102.71      118.55     31.47 o 
  -2  44   3        1.61      -12.55     12.55 o 
  -1  44   3       16.30       18.61     12.01 o 
   0  44   3       40.64       95.27     35.27 o 
   1  44   3        6.22      -21.59     21.59 o 
   0  45   3       23.86       -6.08     10.32 o 
  -8   0   4       14.49      -12.26     18.39 o 
  -6   0   4      778.54      848.29    146.11 o 
  -4   0   4      294.84      327.84     39.73 o 
  -2   0   4    10082.03    10283.25    137.06 o 
   0   0   4      841.02      767.90     27.15 o 
   2   0   4     7462.03     6988.44    261.07 o 
   4   0   4      171.21      350.26     58.69 o 
   6   0   4      147.73      195.53     79.38 o 
  -8   1   4        1.41       32.22     37.04 o 
  -7   1   4        0.02       18.94     18.88 o 
  -6   1   4      181.00      179.29     46.30 o 
  -5   1   4      365.21      432.76    104.85 o 
  -4   1   4      289.48      277.08     22.21 o 
  -3   1   4      816.66      856.15     30.33 o 
  -2   1   4     1864.35     2061.72     45.75 o 
  -1   1   4       51.90       68.30      6.78 o 
   0   1   4     7795.32     7520.23     78.24 o 
   1   1   4     2920.89     2765.76     99.16 o 
   2   1   4      952.74      860.69     51.93 o 
   3   1   4      378.82      441.10     34.50 o 
   4   1   4        5.28        8.23      7.83 o 
   5   1   4        0.08        7.04     11.85 o 
   6   1   4       23.12       48.87     18.52 o 
   7   1   4        1.70      -14.90     21.57 o 
  -8   2   4       30.79       54.66     37.80 o 
  -7   2   4      281.98      234.63     61.95 o 
  -6   2   4      221.35      279.94     60.31 o 
  -5   2   4      912.23      973.98    101.17 o 
  -4   2   4      209.33      207.28     21.10 o 
  -3   2   4     3321.59     3765.30     76.56 o 
  -2   2   4     1424.82     1350.87     36.89 o 
  -1   2   4       12.16        5.94      2.22 o 
   0   2   4     6620.88     6542.34     72.63 o 
   1   2   4     6791.67     6029.61    178.82 o 
   2   2   4      112.62      133.28     22.01 o 
   3   2   4      865.63      960.48     58.15 o 
   4   2   4      424.80      459.94     40.81 o 
   5   2   4        1.06        4.59     11.03 o 
   6   2   4        0.80        8.88     13.58 o 
   7   2   4        4.46       12.32     17.32 o 
  -8   3   4        0.01       13.72     19.80 o 
  -7   3   4      138.01      107.62     43.09 o 
  -6   3   4       49.45       33.61     23.53 o 
  -5   3   4       19.04       20.10     45.40 o 
  -4   3   4      154.60      203.06     20.14 o 
  -3   3   4       24.50       33.94      7.67 o 
  -2   3   4      125.42      111.91     12.17 o 
  -1   3   4      392.91      401.53     17.11 o 
   0   3   4     2541.02     2568.59     49.64 o 
   1   3   4     1409.10     1404.73     68.64 o 
   2   3   4     1796.73     1789.68     66.86 o 
   3   3   4        2.49        2.00      8.68 o 
   4   3   4       45.72       86.22     25.64 o 
   5   3   4      158.45      187.22     37.58 o 
   6   3   4        8.19       18.83     26.65 o 
   7   3   4       13.87      -25.59     25.59 o 
  -8   4   4        7.53       25.63     26.62 o 
  -7   4   4        4.91      -22.61     22.61 o 
  -6   4   4       14.80       47.53     30.00 o 
  -5   4   4       89.11      122.54     26.05 o 
  -4   4   4      110.77      133.23     16.97 o 
  -3   4   4      608.11      694.11     38.88 o 
  -2   4   4      731.99      653.54     33.45 o 
  -1   4   4     6890.17     6578.22     61.95 o 
   0   4   4     7769.54     7226.83     91.42 o 
   1   4   4     6409.47     6208.03    207.66 o 
   2   4   4      883.81      777.24     44.24 o 
   3   4   4      209.14      211.31     26.83 o 
   4   4   4       20.17        7.70     13.77 o 
   5   4   4       87.12      122.24     30.58 o 
   6   4   4      129.33      119.90     33.86 o 
   7   4   4        0.36      -15.08     19.95 o 
  -8   5   4       13.30       42.00     23.64 o 
  -7   5   4        2.28        0.80     30.69 o 
  -6   5   4      146.81      177.26     48.56 o 
  -5   5   4        2.27        6.26      7.03 o 
  -4   5   4      119.58       91.91     14.47 o 
  -3   5   4     2842.57     3146.89     82.34 o 
  -2   5   4     1061.59     1036.96     42.29 o 
  -1   5   4     1012.08      911.89     22.57 o 
   0   5   4        5.93        8.69      3.37 o 
   1   5   4      135.12      160.68     15.43 o 
   2   5   4     1382.07     1397.59     60.59 o 
   3   5   4      324.31      315.65     32.78 o 
   4   5   4        6.06      -12.45     12.45 o 
   5   5   4        2.57      -16.44     17.51 o 
   6   5   4       17.77       52.52     21.29 o 
   7   5   4       28.33       23.16     12.49 o 
  -8   6   4        1.96      -14.25     34.33 o 
  -7   6   4        2.09       -9.34     28.05 o 
  -6   6   4       46.46       69.10     29.32 o 
  -5   6   4       22.96       -0.67     17.23 o 
  -4   6   4       12.85        4.84      4.32 o 
  -3   6   4        8.48        9.27      5.18 o 
  -2   6   4     3167.82     3402.99     85.07 o 
  -1   6   4    12075.47    12270.07     92.88 o 
   0   6   4      102.79      102.54     11.50 o 
   1   6   4     3925.97     3663.26     74.42 o 
   2   6   4       41.73       24.47     10.15 o 
   3   6   4       60.64       75.20     16.32 o 
   4   6   4        6.62       15.08     14.43 o 
   5   6   4      171.39      158.08     34.71 o 
   6   6   4      268.74      220.60     45.43 o 
   7   6   4       23.10       30.77     19.69 o 
  -8   7   4        0.03       17.11     90.03 o 
  -7   7   4       70.61       69.42     33.74 o 
  -6   7   4      150.87      130.61     36.62 o 
  -5   7   4        6.60       26.12     21.50 o 
  -4   7   4       54.82       41.09     10.30 o 
  -3   7   4        0.43       -5.51      5.51 o 
  -2   7   4     1108.32     1116.72     43.81 o 
  -1   7   4     2530.84     2456.83     57.59 o 
   0   7   4     3835.97     3529.47     71.50 o 
   1   7   4       25.12       28.93      7.07 o 
   2   7   4       28.57       27.26     14.30 o 
   3   7   4      301.49      314.47     34.24 o 
   4   7   4        9.76       27.70     13.41 o 
   5   7   4        4.96      -10.43     15.91 o 
   6   7   4        3.79        6.42     10.91 o 
   7   7   4        5.11       10.04     16.25 o 
  -8   8   4        0.01       24.40     17.46 o 
  -7   8   4        0.10       41.92     28.95 o 
  -6   8   4        0.08       12.75     20.06 o 
  -5   8   4     2737.04     3030.41    179.06 o 
  -4   8   4      226.26      200.18     23.61 o 
  -3   8   4       47.77       38.40      9.58 o 
  -2   8   4       94.49       97.40     12.94 o 
  -1   8   4       43.70       54.01     17.78 o 
   0   8   4      132.16      162.45     12.46 o 
   1   8   4      536.14      487.11     27.32 o 
   2   8   4     3496.74     3710.18     98.01 o 
   3   8   4     4340.85     4469.17    127.19 o 
   4   8   4      133.81      129.40     27.93 o 
   5   8   4        2.30       -9.36     22.37 o 
   6   8   4       53.67       48.85     25.95 o 
   7   8   4        6.49        1.81     16.70 o 
  -8   9   4       15.35       24.33     26.13 o 
  -7   9   4       37.64       28.64     28.18 o 
  -6   9   4       79.58       87.36     24.87 o 
  -5   9   4     2443.50     2556.20    126.25 o 
  -4   9   4      184.08      182.22     18.08 o 
  -3   9   4      278.61      223.90     28.69 o 
  -2   9   4      552.89      605.00     25.27 o 
  -1   9   4    10273.40     9658.34     80.21 o 
   0   9   4       14.14       13.86      7.78 o 
   1   9   4     1775.92     1767.90     52.20 o 
   2   9   4     1092.70     1120.15     60.50 o 
   3   9   4       32.55       74.16     16.87 o 
   4   9   4      203.37      226.39     36.59 o 
   5   9   4       10.17        2.76     26.67 o 
   6   9   4       34.83       -0.51     24.98 o 
   7   9   4      114.52      114.08     44.35 o 
  -8  10   4        5.62        8.51     46.08 o 
  -7  10   4       95.08      119.56     42.35 o 
  -6  10   4      672.81      726.10     97.50 o 
  -5  10   4        0.75        1.50      4.72 o 
  -4  10   4       13.79        9.82      6.66 o 
  -3  10   4      910.84      933.45     59.44 o 
  -2  10   4       36.50       41.27      7.30 o 
  -1  10   4       28.85       27.83      8.00 o 
   0  10   4     4599.21     4596.40     57.97 o 
   1  10   4       13.31        6.04      5.28 o 
   2  10   4        8.08       12.96      7.35 o 
   3  10   4        4.37       19.93      6.22 o 
   4  10   4       12.68       15.83     11.17 o 
   5  10   4       10.41      -18.46     18.46 o 
   6  10   4        1.89      -13.47     44.36 o 
   7  10   4       46.15       45.01     27.01 o 
  -8  11   4        1.17      -35.84     38.85 o 
  -7  11   4       31.87       53.49     31.15 o 
  -6  11   4       14.65       32.71     27.08 o 
  -5  11   4        0.01       -6.46      6.46 o 
  -4  11   4      342.33      371.01     28.23 o 
  -3  11   4       20.66       11.27     14.67 o 
  -2  11   4     4970.66     4841.85    151.96 o 
  -1  11   4     1726.95     1562.55     36.08 o 
   0  11   4      204.61      183.18     19.64 o 
   1  11   4     1277.83     1299.39     53.48 o 
   2  11   4      498.59      460.19     39.07 o 
   3  11   4     2991.32     3327.43    111.59 o 
   4  11   4      150.45      175.28     33.00 o 
   5  11   4       37.47       65.35     23.01 o 
   6  11   4        1.45       10.01     27.87 o 
   7  11   4       65.44       25.46     20.88 o 
  -8  12   4        6.17       11.51     24.03 o 
  -7  12   4       46.13      125.61     73.96 o 
  -6  12   4      401.42      526.69     82.85 o 
  -5  12   4       31.46       16.05     11.89 o 
  -4  12   4      205.04      251.17     24.95 o 
  -3  12   4        2.54        8.29     15.67 o 
  -2  12   4        3.20       -3.92      3.92 o 
  -1  12   4      761.69      744.39     38.03 o 
   0  12   4     2329.97     2330.23     58.72 o 
   1  12   4      831.24      843.30     48.96 o 
   2  12   4       22.33       42.36     10.86 o 
   3  12   4      242.20      268.87     35.23 o 
   4  12   4      311.66      316.63     55.73 o 
   5  12   4        3.37       48.47     35.35 o 
   6  12   4       25.44        3.60     19.20 o 
   7  12   4       33.16      103.52    111.05 o 
  -8  13   4        8.98        6.88     19.49 o 
  -7  13   4        3.47      -27.95     31.93 o 
  -6  13   4      439.26      551.96     56.32 o 
  -5  13   4      383.90      429.92     40.07 o 
  -4  13   4       77.55       52.81     22.48 o 
  -3  13   4       23.33       48.63     17.77 o 
  -2  13   4        5.25        0.07      5.46 o 
  -1  13   4      723.01      812.06     35.25 o 
   0  13   4      274.26      415.10     37.60 o 
   1  13   4     1799.07     1789.15     58.34 o 
   2  13   4      851.54      831.32     52.27 o 
   3  13   4        8.82       -3.55      9.35 o 
   4  13   4       15.71       48.96     31.86 o 
   5  13   4        0.70       10.59     22.85 o 
   6  13   4       13.48      -14.41     33.04 o 
   7  13   4        0.05        9.91     24.72 o 
  -8  14   4        0.06       22.72     56.22 o 
  -7  14   4        0.02       33.37     34.84 o 
  -6  14   4      584.21      603.22     59.34 o 
  -5  14   4      493.90      479.89     48.84 o 
  -4  14   4       62.24       68.48     23.45 o 
  -3  14   4        0.25        3.79     11.91 o 
  -2  14   4       87.15      155.50     27.23 o 
  -1  14   4     1080.65     1163.14     51.67 o 
   0  14   4     4461.58     4520.34     91.18 o 
   1  14   4       23.45       24.79      7.63 o 
   2  14   4     1273.11     1280.81     66.79 o 
   3  14   4       32.59       29.81     32.02 o 
   4  14   4        2.66       12.28     21.86 o 
   5  14   4       74.79       87.26     42.20 o 
   6  14   4       16.25      -31.02     31.02 o 
   7  14   4       29.11       -6.70     17.14 o 
  -8  15   4       34.60      -35.72     40.50 o 
  -7  15   4        2.03      -33.90     35.71 o 
  -6  15   4       38.47       70.99     19.76 o 
  -5  15   4     1639.98     1752.30     94.48 o 
  -4  15   4      267.26      239.44     38.03 o 
  -3  15   4      117.86      138.26     29.65 o 
  -2  15   4     2838.38     2828.89     89.90 o 
  -1  15   4     1330.87     1401.98     68.59 o 
   0  15   4     5958.98     6304.35    112.01 o 
   1  15   4      119.52      123.73     14.01 o 
   2  15   4     4344.57     4467.54    165.56 o 
   3  15   4       64.19       57.58     15.68 o 
   4  15   4       27.73        2.60     24.07 o 
   5  15   4       58.07       84.61     38.30 o 
   6  15   4       21.08       14.76     15.22 o 
   7  15   4        0.60      -21.76     21.76 o 
  -7  16   4        2.34        3.92     16.59 o 
  -6  16   4       50.59       13.31     16.33 o 
  -5  16   4      111.85      166.36     47.27 o 
  -4  16   4      412.30      393.41     61.26 o 
  -3  16   4       46.55       32.13     18.39 o 
  -2  16   4      880.24      868.57     50.61 o 
  -1  16   4      210.66      245.95     29.46 o 
   0  16   4     2057.60     2229.56     68.83 o 
   1  16   4      417.09      482.12     29.22 o 
   2  16   4      136.90      127.49     19.09 o 
   3  16   4       92.01       75.43     17.06 o 
   4  16   4        2.27       46.95     34.98 o 
   5  16   4        5.66       -8.49     17.62 o 
   6  16   4        0.27      -29.59     29.59 o 
   7  16   4       35.67       37.20     28.01 o 
  -7  17   4      144.49      170.21     79.93 o 
  -6  17   4        7.03       18.66     22.51 o 
  -5  17   4     2367.81     2593.09    255.34 o 
  -4  17   4      638.64      642.45     79.99 o 
  -3  17   4      179.23      187.91     30.00 o 
  -2  17   4      316.58      237.40     22.72 o 
  -1  17   4      147.02      200.14     27.71 o 
   0  17   4      185.83      205.32     18.14 o 
   1  17   4      173.48      196.85     18.89 o 
   2  17   4     1352.78     1373.64     53.74 o 
   3  17   4       21.06      -10.75     11.58 o 
   4  17   4       50.95       53.48     37.69 o 
   5  17   4        9.15        7.48     16.49 o 
   6  17   4        0.03       -5.16     16.23 o 
   7  17   4        0.75       14.46     46.94 o 
  -7  18   4        1.04       33.19     49.61 o 
  -6  18   4      220.88      284.05     93.07 o 
  -5  18   4       96.96      207.30     79.41 o 
  -4  18   4      684.37      568.34     75.74 o 
  -3  18   4      297.77      324.57     41.28 o 
  -2  18   4        2.34        4.16      7.26 o 
  -1  18   4      817.61      928.27     98.15 o 
   0  18   4      131.20      117.56     10.28 o 
   1  18   4       91.55      110.12     13.62 o 
   2  18   4      146.15      136.06     22.08 o 
   3  18   4      269.62      257.45     42.07 o 
   4  18   4      510.37      419.46     90.95 o 
   5  18   4       21.19       44.41     37.39 o 
   6  18   4       22.95       69.86     44.63 o 
   7  18   4        5.39       -8.01     29.84 o 
  -7  19   4       73.23      104.80     81.54 o 
  -6  19   4        9.09       57.89     52.84 o 
  -5  19   4      162.93      218.29     76.28 o 
  -4  19   4      291.45      296.39     55.77 o 
  -3  19   4       52.37       52.84     16.38 o 
  -2  19   4      935.66      906.54     35.58 o 
  -1  19   4       12.31       45.54     16.65 o 
   0  19   4      281.40      288.41     16.32 o 
   1  19   4     3093.60     3124.79     72.41 o 
   2  19   4      432.52      386.88     37.25 o 
   3  19   4      325.15      314.70     47.82 o 
   4  19   4      175.30      269.11     74.29 o 
   5  19   4       78.01       49.75     31.28 o 
   6  19   4        6.04       33.91     37.25 o 
  -7  20   4       10.78       17.41     27.56 o 
  -6  20   4      194.17      278.35     96.49 o 
  -5  20   4        1.98       23.67     31.97 o 
  -4  20   4      215.16      219.89     49.91 o 
  -3  20   4       14.77       29.00     11.75 o 
  -2  20   4      124.16      147.20     14.25 o 
  -1  20   4      843.62      866.44     34.40 o 
   0  20   4     1323.85     1387.19     47.28 o 
   1  20   4       27.36       28.21      9.61 o 
   2  20   4       62.61       61.08     14.21 o 
   3  20   4        2.80       -0.77     16.00 o 
   4  20   4       28.67       32.46     27.25 o 
   5  20   4      155.22       72.26     40.88 o 
   6  20   4       43.75       31.54     46.40 o 
  -7  21   4       16.14      -22.85     31.88 o 
  -6  21   4        2.23      -58.17     58.17 o 
  -5  21   4      228.41      254.90     84.94 o 
  -4  21   4       55.67       35.34     19.04 o 
  -3  21   4      851.04      924.82     60.01 o 
  -2  21   4        3.88       11.58      3.99 o 
  -1  21   4      770.44      757.86     32.28 o 
   0  21   4       43.20       61.18     10.12 o 
   1  21   4     2228.09     2289.74     67.88 o 
   2  21   4       13.02        6.55      9.69 o 
   3  21   4        9.96        3.93      6.36 o 
   4  21   4      149.41      759.46    142.90 o 
   5  21   4       17.95       54.26     40.62 o 
   6  21   4        3.20       26.86     30.55 o 
  -7  22   4        5.41      -42.74     42.74 o 
  -6  22   4        7.01      -44.91     44.91 o 
  -5  22   4      108.54      105.52     53.20 o 
  -4  22   4        5.06        1.77      9.47 o 
  -3  22   4      272.99      234.45     26.48 o 
  -2  22   4       15.30        5.40      5.27 o 
  -1  22   4        3.40       17.15      8.68 o 
   0  22   4       70.03       32.22      8.62 o 
   1  22   4     1313.43     1328.99     55.60 o 
   2  22   4        1.39        0.79      5.30 o 
   3  22   4       91.67      112.15     21.04 o 
   4  22   4       28.68      -15.09     19.66 o 
   5  22   4        4.17      -23.07     26.05 o 
   6  22   4        5.62       -0.18     13.88 o 
  -7  23   4        3.32       74.17     66.91 o 
  -6  23   4        1.58        2.56     10.23 o 
  -5  23   4       47.17      -15.48     23.34 o 
  -4  23   4      103.29      111.61     26.19 o 
  -3  23   4      449.14      535.38     41.01 o 
  -2  23   4      458.06      455.47     31.76 o 
  -1  23   4       47.07       51.32     13.98 o 
   0  23   4       85.19       90.36     12.76 o 
   1  23   4      612.24      687.67     36.05 o 
   2  23   4      373.01      360.67     37.10 o 
   3  23   4      134.50      120.41     23.46 o 
   4  23   4        3.76       23.02     26.79 o 
   5  23   4       21.18      -22.05     22.52 o 
   6  23   4       12.15       19.57     18.29 o 
  -7  24   4        8.88      -42.23     42.32 o 
  -6  24   4        6.79       10.21     15.84 o 
  -5  24   4       53.57       65.53     43.76 o 
  -4  24   4      182.84      224.89     50.79 o 
  -3  24   4        9.51       13.98      6.49 o 
  -2  24   4       35.57       43.30      9.37 o 
  -1  24   4      955.22      925.29     44.06 o 
   0  24   4        8.39       41.77      9.35 o 
   1  24   4       36.32       31.06      7.82 o 
   2  24   4      937.07      994.39     63.01 o 
   3  24   4       12.46        6.41     14.45 o 
   4  24   4      389.34      376.22     64.24 o 
   5  24   4       28.85       52.85     41.90 o 
   6  24   4       45.68        2.65     14.91 o 
  -7  25   4        8.22       31.27     50.12 o 
  -6  25   4        0.80       22.68     19.17 o 
  -5  25   4       84.85       55.07     30.69 o 
  -4  25   4       94.55      142.39     44.16 o 
  -3  25   4      210.49      262.73     29.31 o 
  -2  25   4      392.64      405.87     33.87 o 
  -1  25   4        1.05        2.38      8.07 o 
   0  25   4      404.70      383.63     30.33 o 
   1  25   4      123.61      119.48     16.57 o 
   2  25   4     1011.61      998.44     63.48 o 
   3  25   4        0.39        2.89      5.60 o 
   4  25   4        2.55        5.29     22.63 o 
   5  25   4       13.11       14.54     16.98 o 
   6  25   4        0.09        3.25     10.97 o 
  -6  26   4        4.76       42.53     32.66 o 
  -5  26   4        0.24      -20.48     38.54 o 
  -4  26   4       27.99        9.60     20.89 o 
  -3  26   4      435.45      444.94     38.20 o 
  -2  26   4      265.60      333.07     31.22 o 
  -1  26   4       69.88       68.37     13.15 o 
   0  26   4      310.55      361.55     30.98 o 
   1  26   4      716.01      739.42     39.39 o 
   2  26   4       20.79       22.73      7.97 o 
   3  26   4      100.45       99.86     22.94 o 
   4  26   4       91.39       83.69     29.86 o 
   5  26   4        1.23      -14.59     16.04 o 
   6  26   4       31.26       27.79     31.31 o 
  -6  27   4       14.59       60.07     43.12 o 
  -5  27   4       25.92       13.03     50.49 o 
  -4  27   4       40.01       54.18     27.52 o 
  -3  27   4       88.37      100.21     17.85 o 
  -2  27   4      413.60      412.49     35.60 o 
  -1  27   4      231.16      246.79     23.47 o 
   0  27   4     2374.68     2313.77     78.65 o 
   1  27   4       19.42       25.22      8.20 o 
   2  27   4      188.49      197.34     29.76 o 
   3  27   4        4.16       -0.91      6.32 o 
   4  27   4       34.61       71.38     24.76 o 
   5  27   4        0.18       -6.53     33.82 o 
   6  27   4        1.12      -24.21     29.67 o 
  -6  28   4        0.60       37.47     33.14 o 
  -5  28   4        0.45       -3.89     32.24 o 
  -4  28   4        0.34      -12.19     12.19 o 
  -3  28   4      396.56      331.62     42.00 o 
  -2  28   4      584.79      615.31     50.38 o 
  -1  28   4        8.15        4.11      5.88 o 
   0  28   4       80.73      113.25     23.10 o 
   1  28   4      679.83      717.15     40.22 o 
   2  28   4        0.13       -0.06      6.17 o 
   3  28   4      217.38      206.99     42.89 o 
   4  28   4      100.18      104.69     35.35 o 
   5  28   4        6.79      -19.22     19.22 o 
  -6  29   4       10.00       61.91     53.29 o 
  -5  29   4        8.68       26.98     36.46 o 
  -4  29   4       92.05       86.95     21.97 o 
  -3  29   4       86.08      111.48     23.19 o 
  -2  29   4        0.72       13.20     13.86 o 
  -1  29   4      412.11      384.10     31.04 o 
   0  29   4      707.44      649.06     50.03 o 
   1  29   4      208.56      220.80     22.87 o 
   2  29   4      126.39      128.43     24.64 o 
   3  29   4       10.77        7.46     35.71 o 
   4  29   4        6.87        6.46     15.33 o 
   5  29   4        3.60      -19.85     21.12 o 
  -6  30   4       14.38       28.46     35.17 o 
  -5  30   4       43.20       79.70     48.34 o 
  -4  30   4       50.31       66.88     19.46 o 
  -3  30   4       95.42       86.48     31.05 o 
  -2  30   4        2.91       -4.06     12.43 o 
  -1  30   4        0.16       10.29      8.15 o 
   0  30   4      137.95      142.44     23.49 o 
   1  30   4      720.08      767.86     43.10 o 
   2  30   4        7.83       11.08      5.89 o 
   3  30   4      116.04      138.61     37.38 o 
   4  30   4        6.10       11.11      8.12 o 
   5  30   4       34.63       -5.70     44.62 o 
  -6  31   4        6.50       12.95     44.85 o 
  -5  31   4        1.11       11.88     17.40 o 
  -4  31   4      124.81       99.05     23.60 o 
  -3  31   4        5.52       -0.21     11.00 o 
  -2  31   4      214.49      211.36     27.96 o 
  -1  31   4      631.45      640.45     49.87 o 
   0  31   4      247.22      270.64     33.34 o 
   1  31   4       77.90       74.57     13.70 o 
   2  31   4       34.87       23.48      9.68 o 
   3  31   4      117.78      135.74     36.74 o 
   4  31   4       14.08       -8.89     31.37 o 
   5  31   4        7.25      -16.63     16.63 o 
  -6  32   4       31.26       -4.97     17.66 o 
  -5  32   4       21.74      -20.42     27.55 o 
  -4  32   4       21.34       15.60      7.52 o 
  -3  32   4       94.59      107.92     22.57 o 
  -2  32   4      175.82      182.17     26.22 o 
  -1  32   4        1.72       23.69      9.56 o 
   0  32   4       17.85       20.83      7.54 o 
   1  32   4      230.53      215.33     27.08 o 
   2  32   4        9.86        9.79     18.14 o 
   3  32   4      170.68      232.95     47.48 o 
   4  32   4       30.53       10.34     23.33 o 
   5  32   4        5.27       24.66     22.58 o 
  -5  33   4        2.29        4.40     16.59 o 
  -4  33   4        1.44       -8.26     33.00 o 
  -3  33   4       40.52       57.41     29.65 o 
  -2  33   4       27.34       22.36      9.29 o 
  -1  33   4       58.27       48.47     17.44 o 
   0  33   4        3.15       10.02      7.99 o 
   1  33   4       49.33       52.46     12.44 o 
   2  33   4       43.93       61.59     19.39 o 
   3  33   4        5.03        0.27     17.13 o 
   4  33   4        8.52      -11.12     62.65 o 
   5  33   4       12.45        0.53     20.93 o 
  -5  34   4        0.00       69.81     47.69 o 
  -4  34   4        0.00       13.32     19.24 o 
  -3  34   4      273.70      213.60     51.95 o 
  -2  34   4       43.52       67.53     38.11 o 
  -1  34   4       38.38       71.73     14.38 o 
   0  34   4      507.98      542.99     50.16 o 
   1  34   4      223.16      241.82     30.53 o 
   2  34   4       62.95       64.51     18.75 o 
   3  34   4      127.95       95.76     32.74 o 
   4  34   4        4.71      -18.75     18.75 o 
  -5  35   4        5.58      -24.10     31.74 o 
  -4  35   4        2.58        7.07     52.08 o 
  -3  35   4       28.64       36.09     24.67 o 
  -2  35   4       92.61      161.21     42.22 o 
  -1  35   4      128.54      100.22     28.07 o 
   0  35   4        0.34        3.81      8.44 o 
   1  35   4       62.25       60.36     18.18 o 
   2  35   4      260.08      295.76     41.74 o 
   3  35   4       34.80       27.95     35.57 o 
   4  35   4        2.41       -9.83     28.18 o 
  -5  36   4       27.17      -53.51     53.51 o 
  -4  36   4       14.93       22.99     18.05 o 
  -3  36   4        0.28       11.03     42.71 o 
  -2  36   4        3.77       24.71     23.47 o 
  -1  36   4       25.06       19.91     13.51 o 
   0  36   4      213.08      214.45     34.29 o 
   1  36   4        0.25       -7.43      7.55 o 
   2  36   4       66.43       72.92     19.96 o 
   3  36   4      331.99      293.51     57.63 o 
   4  36   4       47.42       35.22     23.29 o 
  -4  37   4       11.95       -4.01     28.84 o 
  -3  37   4       21.67       42.78     20.81 o 
  -2  37   4        0.05       23.83     15.69 o 
  -1  37   4        7.00       22.68     21.79 o 
   0  37   4       33.25       27.30     12.31 o 
   1  37   4       12.51       10.49     20.30 o 
   2  37   4        0.17       11.45     11.00 o 
   3  37   4        0.59        0.45     13.54 o 
   4  37   4       12.66       50.06     26.35 o 
  -4  38   4        6.89       25.08     32.61 o 
  -3  38   4        6.52       -0.37      9.72 o 
  -2  38   4       29.51        2.57     16.43 o 
  -1  38   4       10.29       -7.85     10.81 o 
   0  38   4        0.27      -11.56     26.30 o 
   1  38   4       25.93       46.34     16.27 o 
   2  38   4        0.17       -0.33     11.03 o 
   3  38   4       80.29       97.13     28.83 o 
  -4  39   4       58.84       69.21     35.42 o 
  -3  39   4        5.03        9.72     25.43 o 
  -2  39   4        0.01        5.01     11.22 o 
  -1  39   4      108.04      121.33     31.98 o 
   0  39   4       58.58       60.58     21.93 o 
   1  39   4        1.96        2.07      8.41 o 
   2  39   4        2.08       16.36     17.75 o 
   3  39   4        0.01       12.91     13.12 o 
  -3  40   4        7.74       15.62     15.23 o 
  -2  40   4        0.01       -2.16     12.60 o 
  -1  40   4        0.08       13.03     13.98 o 
   0  40   4        5.05        5.22     19.09 o 
   1  40   4       15.89       10.79     26.35 o 
   2  40   4       42.29       68.72     18.61 o 
   3  40   4       20.26       13.96     18.68 o 
  -3  41   4        1.23       -4.57     13.74 o 
  -2  41   4       11.54       21.55     23.93 o 
  -1  41   4      143.85      172.39     51.71 o 
   0  41   4        5.06       -5.34     27.82 o 
   1  41   4      134.90      153.13     42.88 o 
   2  41   4        1.17        1.43      9.50 o 
  -3  42   4       57.87       60.49     26.36 o 
  -2  42   4        0.29      -19.74     20.72 o 
  -1  42   4      131.31      138.90     35.96 o 
   0  42   4        2.57      -16.81     16.81 o 
   1  42   4        0.26       24.37     16.64 o 
   2  42   4        0.08      -32.41     32.41 o 
  -2  43   4        9.87       -1.16     13.61 o 
  -1  43   4        0.33      -15.53     15.53 o 
   0  43   4       55.57       48.81     23.07 o 
   1  43   4        4.09       34.89     24.25 o 
  -1  44   4        5.80        8.93     32.05 o 
   0  44   4       45.87       68.88     26.16 o 
  -7   0   5      177.96      232.84     89.07 o 
  -5   0   5       20.92       39.63     32.98 o 
  -3   0   5      481.99      472.10     41.57 o 
  -1   0   5      349.82      334.36     23.61 o 
   1   0   5     1763.87     1613.47    101.30 o 
   3   0   5      967.33     1132.23     96.20 o 
   5   0   5       35.56       80.82     45.70 o 
   7   0   5        6.98      -12.46     22.97 o 
  -8   1   5        8.57       16.39     61.51 o 
  -7   1   5        7.86      -21.21     28.11 o 
  -6   1   5        4.10       14.24     16.23 o 
  -5   1   5        4.74        0.94     13.77 o 
  -4   1   5     1290.11     1325.48     48.37 o 
  -3   1   5     3695.99     3797.34     62.95 o 
  -2   1   5     5960.87     6404.66     77.11 o 
  -1   1   5       28.63       27.33      4.86 o 
   0   1   5      699.85      663.12     25.45 o 
   1   1   5     4138.96     4028.06     95.65 o 
   2   1   5     2506.28     2686.49    117.84 o 
   3   1   5      752.10      802.83     64.05 o 
   4   1   5       53.84       94.96     29.43 o 
   5   1   5       21.85       35.92     19.26 o 
   6   1   5        0.17      -28.41     28.41 o 
   7   1   5        0.72       -4.11     27.95 o 
  -8   2   5        6.87       -3.46     28.12 o 
  -7   2   5        0.02        0.39     18.88 o 
  -6   2   5        6.11       37.11     30.50 o 
  -5   2   5       21.86       32.28     16.95 o 
  -4   2   5      840.61      929.50     41.07 o 
  -3   2   5     2124.54     2390.94     65.18 o 
  -2   2   5       61.12       53.16      7.24 o 
  -1   2   5      258.97      284.46     16.80 o 
   0   2   5      367.77      375.73     18.09 o 
   1   2   5       57.34       65.22     14.25 o 
   2   2   5     1509.69     1581.17     78.15 o 
   3   2   5       57.47       57.39     14.14 o 
   4   2   5       10.16       37.71     18.89 o 
   5   2   5       37.64       22.95     12.10 o 
   6   2   5       14.70        6.02     17.66 o 
   7   2   5        0.83      -25.06     33.30 o 
  -8   3   5       15.71       -1.92     23.28 o 
  -7   3   5      328.17      452.20     84.41 o 
  -6   3   5      501.64      571.09    120.73 o 
  -5   3   5       65.11       53.38     26.22 o 
  -4   3   5      888.79      978.19     42.85 o 
  -3   3   5     4133.41     4424.95     89.18 o 
  -2   3   5     2507.72     2700.89     53.29 o 
  -1   3   5      159.38      165.49     12.41 o 
   0   3   5     5422.24     5334.27     68.14 o 
   1   3   5      572.39      494.00     33.25 o 
   2   3   5     6377.01     6572.73    136.74 o 
   3   3   5       12.90        4.52      5.49 o 
   4   3   5      130.26      120.80     39.58 o 
   5   3   5        2.52      -20.81     20.81 o 
   6   3   5       63.71       60.00     26.01 o 
   7   3   5       22.11        0.78     46.59 o 
  -8   4   5        5.36      -11.66     50.49 o 
  -7   4   5      157.58      120.89     43.76 o 
  -6   4   5      521.04      583.30     86.69 o 
  -5   4   5       12.27       14.00     13.02 o 
  -4   4   5       13.95       13.10      5.57 o 
  -3   4   5     2303.30     2488.38     67.11 o 
  -2   4   5       19.41       20.96      4.53 o 
  -1   4   5      396.30      384.78     18.66 o 
   0   4   5     2149.89     1996.91     41.81 o 
   1   4   5      116.22      103.94     13.49 o 
   2   4   5    15477.05    15223.29    202.58 o 
   3   4   5       11.06       19.60     10.51 o 
   4   4   5      109.49       87.62     28.83 o 
   5   4   5        0.26        9.80     13.95 o 
   6   4   5       26.12       10.18     13.22 o 
   7   4   5        3.56      -34.49     34.95 o 
  -8   5   5        0.53      -30.47     30.47 o 
  -7   5   5       71.96       40.66     28.56 o 
  -6   5   5        6.94       23.81     17.20 o 
  -5   5   5      241.46      234.58     35.36 o 
  -4   5   5      477.55      458.26     29.83 o 
  -3   5   5      358.45      307.40     23.49 o 
  -2   5   5        0.07        1.08      3.51 o 
  -1   5   5     1899.81     1688.01     37.13 o 
   0   5   5       64.30       78.19      8.40 o 
   1   5   5      406.70      439.38     32.57 o 
   2   5   5     2747.49     2770.85     86.42 o 
   3   5   5        7.81        6.91     10.19 o 
   4   5   5      169.06      244.98     47.14 o 
   5   5   5       60.03       79.30     22.44 o 
   6   5   5      123.12      125.61     33.93 o 
   7   5   5        0.83       36.15     24.26 o 
  -8   6   5        8.65        4.84     28.00 o 
  -7   6   5       49.67       18.43     19.43 o 
  -6   6   5      122.02      135.67     40.47 o 
  -5   6   5      106.01      130.55     27.06 o 
  -4   6   5      114.99      114.26     14.33 o 
  -3   6   5      223.55      193.23     21.73 o 
  -2   6   5      756.87      614.99     32.40 o 
  -1   6   5      134.55      160.33      9.75 o 
   0   6   5      124.80      154.47     10.99 o 
   1   6   5     4389.90     4319.70     82.29 o 
   2   6   5      792.26      809.09     46.32 o 
   3   6   5        0.04       -6.13      6.13 o 
   4   6   5       10.27       33.66     14.27 o 
   5   6   5       20.20       39.07     19.27 o 
   6   6   5      101.55       32.53     34.79 o 
   7   6   5        1.14       -0.73     17.39 o 
  -8   7   5        0.60      -29.64     41.39 o 
  -7   7   5        6.84       13.20     25.69 o 
  -6   7   5       79.34       54.55     30.06 o 
  -5   7   5        0.22        9.86     16.26 o 
  -4   7   5      180.31      176.01     20.32 o 
  -3   7   5     3834.08     3873.04    100.76 o 
  -2   7   5       58.00       35.15      7.58 o 
  -1   7   5     1748.38     1711.57     30.68 o 
   0   7   5     1748.29     1750.59     37.91 o 
   1   7   5     1831.21     1741.05     53.61 o 
   2   7   5      248.59      236.02     24.41 o 
   3   7   5       24.05       19.32      7.42 o 
   4   7   5       10.24       -3.55      6.79 o 
   5   7   5       82.34       48.10     24.27 o 
   6   7   5       89.90       82.85     35.39 o 
   7   7   5        0.66       -4.60     15.29 o 
  -8   8   5        0.36        4.59     36.20 o 
  -7   8   5       11.15       20.44     14.55 o 
  -6   8   5        6.05       28.19     17.69 o 
  -5   8   5      163.89      167.89     40.54 o 
  -4   8   5        1.27       10.34      8.01 o 
  -3   8   5      810.02      776.92     44.77 o 
  -2   8   5      460.08      481.35     28.33 o 
  -1   8   5       38.02       47.69      5.53 o 
   0   8   5     2663.46     2508.26     59.75 o 
   1   8   5      149.02      137.95     14.39 o 
   2   8   5       58.99       63.89     10.55 o 
   3   8   5      327.66      392.63     38.29 o 
   4   8   5      219.67      161.10     30.74 o 
   5   8   5        5.39       47.16     26.44 o 
   6   8   5       35.14       10.40     29.63 o 
   7   8   5       67.06       45.71     30.54 o 
  -8   9   5        9.01       -2.41     23.64 o 
  -7   9   5       20.70       38.57     27.47 o 
  -6   9   5      385.93      418.22     55.47 o 
  -5   9   5       96.23       95.14     31.41 o 
  -4   9   5      278.29      262.74     31.14 o 
  -3   9   5      496.91      517.60     36.79 o 
  -2   9   5       15.93        7.40      3.24 o 
  -1   9   5      201.31      205.33     14.58 o 
   0   9   5      305.87      275.34     20.79 o 
   1   9   5      476.57      452.21     26.15 o 
   2   9   5     2912.13     2983.27    100.09 o 
   3   9   5       73.34       77.78     15.81 o 
   4   9   5       34.41       19.35     16.44 o 
   5   9   5        1.35      -16.39     17.19 o 
   6   9   5        6.33      -22.88     22.88 o 
   7   9   5        0.00       11.11     17.92 o 
  -8  10   5        0.08       21.63     28.59 o 
  -7  10   5        8.01        8.76     17.98 o 
  -6  10   5       24.24       19.49     14.80 o 
  -5  10   5      231.02      311.57     44.70 o 
  -4  10   5       27.33       24.20      9.54 o 
  -3  10   5      309.75      250.99     25.32 o 
  -2  10   5      689.62      591.27     28.40 o 
  -1  10   5     6073.73     5786.31     74.49 o 
   0  10   5     2699.99     2725.66     65.09 o 
   1  10   5      511.08      533.19     27.10 o 
   2  10   5     2548.20     2533.79     81.52 o 
   3  10   5       47.05       39.56     15.03 o 
   4  10   5      100.48       78.19     37.20 o 
   5  10   5       16.74       21.45     17.57 o 
   6  10   5        6.70        0.55     18.19 o 
   7  10   5      127.14      151.44     53.75 o 
  -8  11   5        1.20        0.38     14.10 o 
  -7  11   5        2.81        4.17     27.12 o 
  -6  11   5      147.27      182.64     50.61 o 
  -5  11   5     1282.45     1243.77     88.88 o 
  -4  11   5      283.20      312.44     31.25 o 
  -3  11   5      256.31      260.06     25.99 o 
  -2  11   5     2695.80     2490.33     60.29 o 
  -1  11   5      522.45      492.11     27.77 o 
   0  11   5       93.29       81.03      9.08 o 
   1  11   5     1886.78     1907.11     65.16 o 
   2  11   5      510.82      510.23     36.21 o 
   3  11   5       71.66       64.74     14.75 o 
   4  11   5        4.03      -18.83     18.83 o 
   5  11   5      171.32      117.87     58.88 o 
   6  11   5        8.68       38.24     23.10 o 
   7  11   5       16.02       -9.73     42.37 o 
  -8  12   5       17.74       95.01     69.11 o 
  -7  12   5        9.56       15.85     22.84 o 
  -6  12   5      169.49      264.39     60.19 o 
  -5  12   5      924.64     1070.32     83.47 o 
  -4  12   5        5.53       11.68     15.35 o 
  -3  12   5      304.26      249.17     37.68 o 
  -2  12   5      932.20      899.17     37.08 o 
  -1  12   5     1035.73      908.86     33.76 o 
   0  12   5      224.46      266.82     19.31 o 
   1  12   5      870.50      811.86     43.64 o 
   2  12   5       69.14       52.55     13.69 o 
   3  12   5     1497.44     1544.03     86.93 o 
   4  12   5      395.38      443.13    111.63 o 
   5  12   5        0.22       -3.35     15.60 o 
   6  12   5       64.93      119.37     43.44 o 
   7  12   5        1.30       48.27     36.42 o 
  -8  13   5        4.66       68.86     61.46 o 
  -7  13   5       85.86       96.84     57.57 o 
  -6  13   5       52.37       19.74     20.24 o 
  -5  13   5       39.61       39.23     24.35 o 
  -4  13   5       37.85       25.80     11.89 o 
  -3  13   5        0.09       -2.67      3.05 o 
  -2  13   5       66.22       72.56     10.29 o 
  -1  13   5     5047.34     5148.66     84.71 o 
   0  13   5       16.83       18.93      7.35 o 
   1  13   5       42.78       34.48      9.09 o 
   2  13   5      147.34      149.79     19.93 o 
   3  13   5     1048.09     1181.02     76.07 o 
   4  13   5       96.10       84.19     28.12 o 
   5  13   5       41.45       99.13     42.99 o 
   6  13   5       40.92       37.19     18.65 o 
   7  13   5       60.27      127.18     50.85 o 
  -8  14   5        1.55      -34.86     67.90 o 
  -7  14   5        4.14       -9.53     21.96 o 
  -6  14   5       64.17       72.01     51.63 o 
  -5  14   5     2008.44     2375.27    241.71 o 
  -4  14   5        1.60        7.74      7.67 o 
  -3  14   5        9.80        8.42      7.17 o 
  -2  14   5       73.08       56.70      9.21 o 
  -1  14   5      938.69      981.44     38.06 o 
   0  14   5       72.43       84.57     15.92 o 
   1  14   5        0.20       -4.54      6.95 o 
   2  14   5      280.16      268.40     34.13 o 
   3  14   5      178.37      181.27     47.75 o 
   4  14   5      158.21      186.71     58.42 o 
   5  14   5        5.82       -9.72     26.50 o 
   6  14   5        4.34      -31.83     31.83 o 
   7  14   5        5.62       16.28     26.34 o 
  -8  15   5        0.92      -13.83     25.91 o 
  -7  15   5        1.48       21.62     29.08 o 
  -6  15   5       34.64       14.47     24.32 o 
  -5  15   5     1919.41     2236.75    235.99 o 
  -4  15   5      173.09      191.03     34.60 o 
  -3  15   5       67.97       53.18     28.02 o 
  -2  15   5      265.96      280.32     18.80 o 
  -1  15   5     3903.06     4114.71     81.41 o 
   0  15   5      382.29      325.65     22.68 o 
   1  15   5     1069.58     1105.23     47.65 o 
   2  15   5       59.61       43.31     11.59 o 
   3  15   5      341.07      381.14     49.86 o 
   4  15   5      187.42      201.06     58.35 o 
   5  15   5        2.38       10.24     33.50 o 
   6  15   5        2.68       88.02     56.14 o 
   7  15   5       10.13      -13.89     19.76 o 
  -7  16   5       29.90       35.30     42.66 o 
  -6  16   5        2.93       16.45     19.22 o 
  -5  16   5      441.70      698.62    133.53 o 
  -4  16   5      330.32      292.20     43.46 o 
  -3  16   5      275.56      275.48     29.22 o 
  -2  16   5     2367.70     2311.42     55.45 o 
  -1  16   5       46.73       48.57     11.36 o 
   0  16   5     3067.18     3083.11     73.11 o 
   1  16   5      316.02      327.51     26.35 o 
   2  16   5      217.69      194.17     25.98 o 
   3  16   5        0.30       -3.50      8.14 o 
   4  16   5     1295.83     1484.06    166.96 o 
   5  16   5       55.68       60.74     34.43 o 
   6  16   5       10.21      -32.89     32.89 o 
  -7  17   5        0.18       78.18     52.01 o 
  -6  17   5       16.79       23.58     19.91 o 
  -5  17   5       77.10       94.32     14.90 o 
  -4  17   5      424.41      416.50     52.56 o 
  -3  17   5       20.65       32.93     13.52 o 
  -2  17   5      173.26      180.20     14.27 o 
  -1  17   5       13.33       20.04      9.07 o 
   0  17   5       23.81       25.77      9.34 o 
   1  17   5       44.82       36.42      8.09 o 
   2  17   5      355.29      360.64     36.02 o 
   3  17   5       34.17       63.43     22.21 o 
   4  17   5       61.54       38.88     31.18 o 
   5  17   5      141.10      123.44     53.51 o 
   6  17   5        8.85       -2.38     12.54 o 
  -7  18   5        8.07       42.58     45.00 o 
  -6  18   5        6.65      -45.71     45.71 o 
  -5  18   5       14.88       14.54     22.04 o 
  -4  18   5     1533.49     1541.80    127.27 o 
  -3  18   5       26.00       11.27     15.68 o 
  -2  18   5      444.45      439.40     23.05 o 
  -1  18   5      980.28     1150.76     81.74 o 
   0  18   5       23.76       38.50     11.97 o 
   1  18   5      476.17      477.48     27.56 o 
   2  18   5      187.93      145.41     22.91 o 
   3  18   5      814.65      764.61     61.32 o 
   4  18   5       83.61      154.86     55.70 o 
   5  18   5        2.76       30.45     28.74 o 
   6  18   5        9.81       15.53     20.66 o 
  -7  19   5        4.73      -10.98     23.40 o 
  -6  19   5        0.12      -36.05     36.05 o 
  -5  19   5      147.71      160.02     25.77 o 
  -4  19   5      898.82      939.40    100.35 o 
  -3  19   5        8.07        5.11      8.94 o 
  -2  19   5       11.88        8.97      3.34 o 
  -1  19   5      202.00      184.46     26.73 o 
   0  19   5        6.21        1.23      6.49 o 
   1  19   5      215.17      231.93     20.43 o 
   2  19   5       79.99       50.09     16.40 o 
   3  19   5      190.84      203.20     47.51 o 
   4  19   5      306.42      407.67     90.88 o 
   5  19   5       35.51       67.34     51.06 o 
   6  19   5       49.82       61.73     39.88 o 
  -7  20   5        0.34        2.68     15.15 o 
  -6  20   5      108.71      196.24     79.84 o 
  -5  20   5      156.59      135.52     65.35 o 
  -4  20   5      627.24      660.55     83.83 o 
  -3  20   5      241.06      267.71     31.12 o 
  -2  20   5     1578.19     1608.41     42.28 o 
  -1  20   5     1280.23     1261.18     73.49 o 
   0  20   5      100.86      108.45     15.38 o 
   1  20   5      148.71      143.00     16.93 o 
   2  20   5      155.64      140.74     22.95 o 
   3  20   5        0.05       -8.49      9.16 o 
   4  20   5        4.42       -2.45     13.93 o 
   5  20   5       38.20       82.64     52.18 o 
   6  20   5       36.84       37.72     34.57 o 
  -7  21   5       20.06       61.08     50.61 o 
  -6  21   5        0.42       31.53     46.52 o 
  -5  21   5       10.61      -32.09     32.09 o 
  -4  21   5      137.18      168.34     45.66 o 
  -3  21   5      110.35      127.90     23.43 o 
  -2  21   5        1.86        2.07      4.20 o 
  -1  21   5      212.80      217.72     27.48 o 
   0  21   5      951.99     1033.79     44.32 o 
   1  21   5      480.43      490.50     32.88 o 
   2  21   5      263.71      264.50     31.70 o 
   3  21   5       96.35       88.47     18.76 o 
   4  21   5      395.49      428.92     93.55 o 
   5  21   5      162.17      175.66     65.21 o 
   6  21   5        1.38       58.52     50.29 o 
  -7  22   5        3.96       72.17     61.28 o 
  -6  22   5       65.64       88.59     53.94 o 
  -5  22   5      220.50      297.97     89.59 o 
  -4  22   5      149.85      117.95     42.99 o 
  -3  22   5      179.16      198.02     24.13 o 
  -2  22   5       29.47       29.59      8.77 o 
  -1  22   5      136.92      172.30     28.05 o 
   0  22   5      969.62      976.15     47.57 o 
   1  22   5      121.84      111.08     14.05 o 
   2  22   5       31.29       28.54     13.90 o 
   3  22   5      120.34      113.82     23.20 o 
   4  22   5       15.24       28.09     27.44 o 
   5  22   5        8.20        6.64     27.69 o 
   6  22   5       11.88        2.00     31.90 o 
  -7  23   5        9.17       -0.24     35.58 o 
  -6  23   5       44.84      -22.93     30.01 o 
  -5  23   5        6.91       47.88     35.47 o 
  -4  23   5       38.54       37.38     22.16 o 
  -3  23   5      453.55      484.71     38.65 o 
  -2  23   5      936.86      866.20     46.17 o 
  -1  23   5        0.32        0.13     12.93 o 
   0  23   5       80.88      108.44     16.34 o 
   1  23   5      464.72      434.98     27.93 o 
   2  23   5      204.19      236.57     30.33 o 
   3  23   5       68.68       70.96     18.23 o 
   4  23   5      140.24      128.25     36.34 o 
   5  23   5        7.38       30.90     29.10 o 
   6  23   5        7.70       -4.61     27.58 o 
  -7  24   5       33.36       11.47     44.95 o 
  -6  24   5       42.22        8.55     31.62 o 
  -5  24   5       48.83       -9.11     29.28 o 
  -4  24   5       62.87       29.44     22.83 o 
  -3  24   5     1735.06     1681.41     59.24 o 
  -2  24   5       80.52       82.06     11.94 o 
  -1  24   5      100.35      117.68     22.42 o 
   0  24   5      473.59      496.14     35.52 o 
   1  24   5     1426.45     1422.38     55.52 o 
   2  24   5      827.45      827.99     57.37 o 
   3  24   5       30.18       31.23     19.98 o 
   4  24   5       27.39        2.97     19.44 o 
   5  24   5       69.64       55.38     35.75 o 
   6  24   5       41.15        0.19     25.47 o 
  -7  25   5       17.77       41.63     38.52 o 
  -6  25   5        0.07       19.15     36.88 o 
  -5  25   5       41.31      -39.90     39.90 o 
  -4  25   5      256.46      256.27     41.75 o 
  -3  25   5      223.75      232.67     22.24 o 
  -2  25   5      134.87      111.54     21.89 o 
  -1  25   5      296.39      323.83     36.81 o 
   0  25   5       25.58       34.59     12.56 o 
   1  25   5     1631.03     1619.51     55.47 o 
   2  25   5        1.77       15.53     12.50 o 
   3  25   5       80.81       69.00     19.65 o 
   4  25   5        2.76        7.23     16.88 o 
   5  25   5        6.06       -1.33     13.15 o 
   6  25   5        7.57      -39.11     39.11 o 
  -6  26   5       91.37      120.19     64.79 o 
  -5  26   5        0.59      -41.43     41.43 o 
  -4  26   5       15.64       30.02     19.48 o 
  -3  26   5      183.87      189.91     21.63 o 
  -2  26   5       41.51       41.76      8.55 o 
  -1  26   5      126.29      144.52     28.37 o 
   0  26   5     2021.69     2032.44     82.11 o 
   1  26   5      426.43      441.26     29.53 o 
   2  26   5      631.06      697.42     53.35 o 
   3  26   5       37.01       67.89     19.68 o 
   4  26   5       45.46       28.58     13.87 o 
   5  26   5        6.15        1.31     28.73 o 
  -6  27   5        0.14       83.61     53.06 o 
  -5  27   5        6.82       18.81     27.28 o 
  -4  27   5      352.55      347.96     65.31 o 
  -3  27   5       55.02       59.91     13.87 o 
  -2  27   5      395.50      347.76     39.55 o 
  -1  27   5       73.59       16.79     12.06 o 
   0  27   5      114.84      152.07     23.27 o 
   1  27   5       22.57       16.82     10.19 o 
   2  27   5     1046.79     1075.29     66.94 o 
   3  27   5       25.02       48.93     36.57 o 
   4  27   5       59.92       63.43     24.53 o 
   5  27   5        2.78       24.30     22.90 o 
  -6  28   5        1.47       -7.51     19.86 o 
  -5  28   5      167.24       80.19     50.13 o 
  -4  28   5        2.07        2.92     15.65 o 
  -3  28   5      133.41      134.87     22.87 o 
  -2  28   5       74.83       95.24     28.45 o 
  -1  28   5       28.24       40.70     15.30 o 
   0  28   5     1094.50     1011.73     60.48 o 
   1  28   5       46.17       44.24      9.12 o 
   2  28   5      245.17      268.30     33.42 o 
   3  28   5       50.41       69.03     23.44 o 
   4  28   5       12.36        2.97     25.44 o 
   5  28   5        9.28       -2.11     24.93 o 
  -6  29   5      115.81       85.30     64.43 o 
  -5  29   5       10.75        8.29     29.45 o 
  -4  29   5       82.51       58.23     23.23 o 
  -3  29   5      210.56      270.45     32.80 o 
  -2  29   5      151.06      129.57     28.93 o 
  -1  29   5        9.17        4.26      8.81 o 
   0  29   5       95.29      125.50     28.70 o 
   1  29   5      197.45      229.92     22.10 o 
   2  29   5       31.90       25.06     18.23 o 
   3  29   5      210.60      195.68     42.70 o 
   4  29   5        0.82       18.92     13.21 o 
   5  29   5       34.42       46.95     28.60 o 
  -6  30   5       67.86       58.07     56.25 o 
  -5  30   5       32.74       70.63     57.49 o 
  -4  30   5       22.44       21.20     26.43 o 
  -3  30   5        2.51        0.78      4.71 o 
  -2  30   5      507.74      510.59     31.67 o 
  -1  30   5       39.24       24.64     21.36 o 
   0  30   5       11.65       13.98      8.42 o 
   1  30   5      162.73      132.69     17.74 o 
   2  30   5      386.04      398.47     58.68 o 
   3  30   5        0.04       -2.81     31.42 o 
   4  30   5       31.55        4.74     40.19 o 
   5  30   5       18.80       30.76     19.05 o 
  -6  31   5       26.36       90.37     69.06 o 
  -5  31   5       75.39       72.87     52.20 o 
  -4  31   5       65.44       52.18     30.14 o 
  -3  31   5       51.47       37.60     17.02 o 
  -2  31   5       84.33       66.98     28.33 o 
  -1  31   5        6.26       24.67     19.82 o 
   0  31   5      447.76      551.79     47.43 o 
   1  31   5      221.89      260.09     28.94 o 
   2  31   5       48.39       58.58     18.46 o 
   3  31   5      180.40      191.84     45.11 o 
   4  31   5       10.63       -3.20     29.73 o 
   5  31   5        4.12       49.94     33.93 o 
  -5  32   5       41.70        2.08     14.31 o 
  -4  32   5      237.52      266.65     61.25 o 
  -3  32   5      249.99      208.21     51.21 o 
  -2  32   5       43.82       12.79     16.31 o 
  -1  32   5        4.64       27.65     15.14 o 
   0  32   5       63.42       46.79     15.46 o 
   1  32   5      125.68      112.80     18.86 o 
   2  32   5      227.86      254.58     35.91 o 
   3  32   5       12.14       30.18     24.03 o 
   4  32   5       50.42       95.17     34.49 o 
   5  32   5        2.49       26.81     22.05 o 
  -5  33   5       65.05       53.56     51.26 o 
  -4  33   5       42.20       25.86     20.37 o 
  -3  33   5      161.19      171.99     46.44 o 
  -2  33   5       48.38       59.06     33.28 o 
  -1  33   5       54.75       61.31     18.56 o 
   0  33   5       50.12       87.61     20.39 o 
   1  33   5        1.09       13.13     16.77 o 
   2  33   5        0.96       -2.16     10.01 o 
   3  33   5      167.60      132.24     37.08 o 
   4  33   5       30.00       38.44     23.06 o 
  -5  34   5        7.74       11.34     23.52 o 
  -4  34   5        3.42        6.74     11.90 o 
  -3  34   5       34.65       29.23     11.92 o 
  -2  34   5      149.36      157.70     42.66 o 
  -1  34   5      170.51      159.02     33.44 o 
   0  34   5        2.22        2.86      6.88 o 
   1  34   5      294.90      301.35     39.43 o 
   2  34   5       28.31       47.28     15.37 o 
   3  34   5        9.29       -2.01     21.29 o 
   4  34   5        0.07       10.49     12.73 o 
  -5  35   5       46.45       13.42     34.11 o 
  -4  35   5        1.36       -4.99     27.74 o 
  -3  35   5        5.66      -23.85     23.85 o 
  -2  35   5       60.20       97.80     29.45 o 
  -1  35   5        5.31       -0.75      8.74 o 
   0  35   5        0.09       -1.18     10.71 o 
   1  35   5        2.75        4.68      9.85 o 
   2  35   5      455.80      477.35     53.19 o 
   3  35   5        7.67       12.79     13.78 o 
   4  35   5       39.03       87.09     33.16 o 
  -5  36   5        3.63      -43.91     43.91 o 
  -4  36   5       18.66        7.06     20.97 o 
  -3  36   5      156.52      203.37     42.36 o 
  -2  36   5       99.73      129.06     33.09 o 
  -1  36   5       87.85      118.64     30.35 o 
   0  36   5       51.46       48.46     19.35 o 
   1  36   5      438.35      476.06     43.96 o 
   2  36   5       94.37      101.40     23.23 o 
   3  36   5       72.63       69.49     22.39 o 
   4  36   5       14.02       40.78     37.56 o 
  -4  37   5        7.29       24.54     20.48 o 
  -3  37   5        7.87       36.40     17.70 o 
  -2  37   5        0.06      -15.29     15.29 o 
  -1  37   5      246.39      237.34     43.35 o 
   0  37   5        0.18        8.74      9.70 o 
   1  37   5       71.17       68.77     16.51 o 
   2  37   5        3.76       -6.68     12.17 o 
   3  37   5       37.13       18.62     21.37 o 
  -4  38   5       26.25       20.75     24.32 o 
  -3  38   5        0.85        5.13     15.25 o 
  -2  38   5       50.94       66.17     23.99 o 
  -1  38   5        2.39        8.55     13.54 o 
   0  38   5      118.22      125.25     40.35 o 
   1  38   5       40.43       46.73     31.15 o 
   2  38   5      197.55      200.13     35.25 o 
   3  38   5      127.41      125.42     57.05 o 
  -4  39   5        1.72        5.72     12.41 o 
  -3  39   5      127.88      127.73     48.58 o 
  -2  39   5       20.86        3.91     14.96 o 
  -1  39   5        0.27        0.24      6.77 o 
   0  39   5      178.81      225.78     53.68 o 
   1  39   5      129.76      183.11     44.38 o 
   2  39   5        5.62      -25.95     25.95 o 
   3  39   5       33.76       41.79     39.24 o 
  -3  40   5       18.54        1.82     19.68 o 
  -2  40   5        0.45       -6.29     13.30 o 
  -1  40   5       21.20       43.06     19.84 o 
   0  40   5        5.11       38.82     24.46 o 
   1  40   5       21.37       24.54     23.95 o 
   2  40   5       23.09      -31.30     31.30 o 
  -3  41   5       25.92       15.95     13.00 o 
  -2  41   5        0.67      -21.11     21.11 o 
  -1  41   5        1.02      -12.20     20.53 o 
   0  41   5      113.10      113.90     37.23 o 
   1  41   5        1.05       46.66     34.03 o 
   2  41   5        0.67       -6.05     13.65 o 
  -2  42   5       65.39       62.02     26.02 o 
  -1  42   5        9.13        5.73     16.57 o 
   0  42   5       49.40       59.17     30.98 o 
   1  42   5       41.13        6.92     14.67 o 
  -2  43   5        7.16       25.84      9.32 o 
  -1  43   5       70.52       84.16     29.08 o 
   0  43   5       33.72       42.17     43.34 o 
   1  43   5       45.48       65.71     42.24 o 
  -8   0   6        3.56       55.87     45.75 o 
  -6   0   6       67.37      120.03     56.50 o 
  -4   0   6       97.50      138.96     18.50 o 
  -2   0   6      510.58      481.93     35.55 o 
   0   0   6    11767.55    12006.80    278.30 o 
   2   0   6     2379.29     2219.06    156.07 o 
   4   0   6       35.39      -19.59     42.57 o 
   6   0   6      110.33       63.76     45.72 o 
  -8   1   6        1.55       -9.84     24.09 o 
  -7   1   6       59.26       66.65     32.09 o 
  -6   1   6       98.84       53.64     21.25 o 
  -5   1   6       46.12       52.17     27.57 o 
  -4   1   6      641.71      623.12     32.33 o 
  -3   1   6      106.29       97.09     11.97 o 
  -2   1   6     3452.66     3612.45     69.68 o 
  -1   1   6       56.47       69.85      8.99 o 
   0   1   6      118.21      168.72     49.52 o 
   1   1   6        5.91        5.40      4.47 o 
   2   1   6     1843.85     1872.74    100.86 o 
   3   1   6       93.11      137.23     28.78 o 
   4   1   6       30.13       37.67     37.51 o 
   5   1   6       12.32        0.03     10.73 o 
   6   1   6       10.05      -19.69     63.07 o 
   7   1   6        0.28      -21.74     21.74 o 
  -8   2   6       18.20       42.36     30.63 o 
  -7   2   6        0.18      -22.15     46.81 o 
  -6   2   6       14.05       -0.05     11.24 o 
  -5   2   6        1.42        1.35      5.31 o 
  -4   2   6     1813.40     1914.26     58.48 o 
  -3   2   6      210.40      220.52     19.92 o 
  -2   2   6     2489.13     2812.45     55.57 o 
  -1   2   6       41.67       33.31      6.17 o 
   0   2   6     3239.42     3240.20     71.24 o 
   1   2   6      586.10      521.63     31.51 o 
   2   2   6     4676.79     4699.82    159.62 o 
   3   2   6       12.44       16.14      7.54 o 
   4   2   6      134.44      162.40     47.25 o 
   5   2   6       19.79       50.77     59.72 o 
   6   2   6       52.49       54.09     29.53 o 
   7   2   6        1.24        2.20     29.66 o 
  -8   3   6        8.26       14.34     37.84 o 
  -7   3   6        2.91       42.30     30.51 o 
  -6   3   6        3.45       21.64     20.45 o 
  -5   3   6       68.87       43.24     14.40 o 
  -4   3   6        6.13        4.34      5.26 o 
  -3   3   6      111.89      151.52     16.20 o 
  -2   3   6       76.14       75.08      9.05 o 
  -1   3   6      365.98      351.26     19.31 o 
   0   3   6      203.59      303.91     22.94 o 
   1   3   6     2197.88     2091.79     87.77 o 
   2   3   6     5457.57     5290.36    191.95 o 
   3   3   6       64.73      197.71     33.62 o 
   4   3   6      130.11      148.95     61.59 o 
   5   3   6        7.76      -15.31     20.34 o 
   6   3   6       23.81       19.11     40.22 o 
   7   3   6        2.75       -2.82     35.79 o 
  -8   4   6        0.21      -27.13     27.13 o 
  -7   4   6        0.27      -10.26     16.38 o 
  -6   4   6       21.36       52.98     19.67 o 
  -5   4   6       31.85       29.27     13.83 o 
  -4   4   6      240.63      220.24     20.28 o 
  -3   4   6      273.36      244.58     22.68 o 
  -2   4   6     5902.25     6149.17     81.70 o 
  -1   4   6       58.31       74.12      8.80 o 
   0   4   6      148.21      158.56     14.44 o 
   1   4   6     1596.27     1566.86     51.75 o 
   2   4   6     1577.53     1434.80     77.46 o 
   3   4   6       90.57       62.98     16.36 o 
   4   4   6        3.82       41.67     26.64 o 
   5   4   6        8.64       26.14     14.44 o 
   6   4   6        1.32       35.41     29.74 o 
   7   4   6        0.46      -22.51     22.51 o 
  -8   5   6        5.40      -15.94     17.38 o 
  -7   5   6       25.70       35.07     23.86 o 
  -6   5   6       12.68       10.66     10.74 o 
  -5   5   6       60.88       51.97     15.14 o 
  -4   5   6       22.06       23.24      9.23 o 
  -3   5   6       78.77       91.31     14.14 o 
  -2   5   6        1.73        6.45      3.97 o 
  -1   5   6      106.02      125.17     10.43 o 
   0   5   6     2692.64     2642.74     57.12 o 
   1   5   6      145.19      152.46     17.03 o 
   2   5   6    12226.31    12459.77    448.52 o 
   3   5   6       55.07       73.81     17.96 o 
   4   5   6      372.52      393.18     62.36 o 
   5   5   6        6.37       10.31     12.00 o 
   6   5   6       68.94       39.91     29.76 o 
   7   5   6        7.57      -15.97     23.11 o 
  -8   6   6       11.70       -2.70     16.95 o 
  -7   6   6       90.31       96.78     38.56 o 
  -6   6   6       15.76       51.73     43.02 o 
  -5   6   6     1266.90     1249.18     83.08 o 
  -4   6   6        0.01        7.87      4.39 o 
  -3   6   6      996.99      961.62     47.36 o 
  -2   6   6      360.39      335.50     16.38 o 
  -1   6   6      965.19      966.42     24.08 o 
   0   6   6     2215.36     2176.77     46.56 o 
   1   6   6    11509.78    11665.65    284.95 o 
   2   6   6       39.99       76.06     14.59 o 
   3   6   6      148.21      124.68     22.29 o 
   4   6   6      297.50      316.25     55.80 o 
   5   6   6        1.13       -3.06     22.19 o 
   6   6   6       42.81       58.03     23.95 o 
   7   6   6        2.98       -4.38     40.20 o 
  -8   7   6        5.90       -6.07     12.73 o 
  -7   7   6      175.94      169.01     49.94 o 
  -6   7   6      312.26      348.99     69.53 o 
  -5   7   6       67.97       64.37     20.21 o 
  -4   7   6      109.48      106.82     17.17 o 
  -3   7   6     1844.42     1959.14     65.05 o 
  -2   7   6     2467.05     2507.18     60.20 o 
  -1   7   6     1035.40      916.64     22.39 o 
   0   7   6     1670.52     1584.17     38.79 o 
   1   7   6      154.93      179.08     18.99 o 
   2   7   6       14.21        9.19      5.51 o 
   3   7   6      108.10      144.91     23.29 o 
   4   7   6       75.30       94.84     31.19 o 
   5   7   6       42.87       10.58     14.76 o 
   6   7   6       15.38       -3.21     14.65 o 
   7   7   6       15.25       24.18     22.97 o 
  -8   8   6        1.85       33.98     24.97 o 
  -7   8   6        5.14       18.59     60.10 o 
  -6   8   6        0.00       -8.10     20.01 o 
  -5   8   6     1869.92     1984.74    144.07 o 
  -4   8   6      331.45      331.98     31.56 o 
  -3   8   6      525.60      497.34     30.64 o 
  -2   8   6       92.12      102.64     15.95 o 
  -1   8   6      160.35      148.85     13.02 o 
   0   8   6       58.21       63.73      8.05 o 
   1   8   6     3816.04     3675.64     96.06 o 
   2   8   6      682.37      713.40     39.70 o 
   3   8   6       12.99       -0.02     12.91 o 
   4   8   6       33.99       67.07     50.29 o 
   5   8   6       10.32       22.69     24.98 o 
   6   8   6       18.27       23.48     23.94 o 
   7   8   6        6.03       10.83     12.79 o 
  -8   9   6        0.52       -6.14     32.46 o 
  -7   9   6        1.38        9.40     18.24 o 
  -6   9   6       50.29       39.43     21.76 o 
  -5   9   6       20.69       30.41     32.03 o 
  -4   9   6        2.32       -4.27      6.16 o 
  -3   9   6        5.19       26.16      6.82 o 
  -2   9   6      936.16      918.52     38.43 o 
  -1   9   6      763.83      728.54     27.75 o 
   0   9   6      741.65      804.01     25.09 o 
   1   9   6     1775.01     1739.36     51.55 o 
   2   9   6        8.79        5.44      4.12 o 
   3   9   6        2.06       51.62     15.94 o 
   4   9   6      423.52      423.47     66.17 o 
   5   9   6      117.94      115.63     39.73 o 
   6   9   6        0.72      -20.13     24.93 o 
   7   9   6        2.01       -9.87     32.91 o 
  -8  10   6       10.82       20.17     19.10 o 
  -7  10   6       12.64       -0.28     26.22 o 
  -6  10   6       14.15       36.73     25.69 o 
  -5  10   6     1308.92     1298.72     88.54 o 
  -4  10   6      146.76      127.88     19.13 o 
  -3  10   6      506.46      484.28     32.24 o 
  -2  10   6     1168.01     1088.94     41.89 o 
  -1  10   6      554.22      532.07     16.07 o 
   0  10   6     3143.58     3497.28     70.35 o 
   1  10   6      348.70      293.17     20.63 o 
   2  10   6      321.92      322.38     26.49 o 
   3  10   6      643.76      633.87     55.68 o 
   4  10   6      177.98      165.16     45.39 o 
   5  10   6       47.00       18.96     19.12 o 
   6  10   6       17.34       -2.14     25.30 o 
   7  10   6       20.65       62.19     35.82 o 
  -8  11   6       37.27        0.33     16.14 o 
  -7  11   6       42.89       54.48     31.78 o 
  -6  11   6        5.62       19.26     21.76 o 
  -5  11   6        9.47       11.55     11.25 o 
  -4  11   6        4.87        4.46      6.57 o 
  -3  11   6      144.88      142.65     19.62 o 
  -2  11   6     1247.46     1113.10     52.42 o 
  -1  11   6     5253.69     5063.09    191.54 o 
   0  11   6     3127.48     3488.90     73.58 o 
   1  11   6       84.96      110.63     16.12 o 
   2  11   6       50.85       34.39     10.47 o 
   3  11   6      158.30      139.80     24.16 o 
   4  11   6       78.48      102.91     30.57 o 
   5  11   6        1.14      -10.28     37.01 o 
   6  11   6       40.93       63.82     37.50 o 
   7  11   6        4.47      -26.25     26.25 o 
  -8  12   6        2.58      -25.14     29.18 o 
  -7  12   6       74.90      116.48     47.63 o 
  -6  12   6       94.17      143.38     43.60 o 
  -5  12   6       38.12       46.67     19.08 o 
  -4  12   6     1411.78     1461.17     67.73 o 
  -3  12   6        5.06       25.31      8.57 o 
  -2  12   6      425.57      406.57     29.06 o 
  -1  12   6      347.42      374.88     18.96 o 
   0  12   6     1672.66     1765.81     47.50 o 
   1  12   6      296.57      241.98     25.35 o 
   2  12   6      404.24      408.70     30.70 o 
   3  12   6      104.34      514.79     68.98 o 
   4  12   6      559.28      543.55     75.35 o 
   5  12   6        7.45       13.44     61.32 o 
   6  12   6        5.37       54.73     31.69 o 
  -8  13   6        1.90        8.38     41.48 o 
  -7  13   6        3.40       -0.99     21.63 o 
  -6  13   6        0.03       -1.75     15.58 o 
  -5  13   6      108.20      120.90     28.60 o 
  -4  13   6      517.12      501.25     39.61 o 
  -3  13   6       20.14        8.72      8.58 o 
  -2  13   6      197.69      198.14     17.03 o 
  -1  13   6        1.80       -1.64      4.74 o 
   0  13   6     2840.92     2958.34     60.51 o 
   1  13   6      923.45      914.91     47.13 o 
   2  13   6        0.13        1.26      5.88 o 
   3  13   6      565.59      565.94     53.19 o 
   4  13   6      280.29      334.14     57.60 o 
   5  13   6        1.51      -13.39     22.24 o 
   6  13   6        0.07      -21.36     25.89 o 
  -8  14   6        9.08       58.21     49.93 o 
  -7  14   6        9.00        3.50     36.08 o 
  -6  14   6      116.14      180.78     75.07 o 
  -5  14   6       50.69       46.52     45.66 o 
  -4  14   6     3103.48     3105.87    128.27 o 
  -3  14   6       43.26       41.58      9.10 o 
  -2  14   6      101.10       91.14     11.56 o 
  -1  14   6     1401.58     1323.44     53.66 o 
   0  14   6       63.60       97.22     20.89 o 
   1  14   6       57.40       38.43     10.61 o 
   2  14   6      829.15      755.97     57.01 o 
   3  14   6        1.34      -13.16     13.16 o 
   4  14   6       97.73       85.10     28.39 o 
   5  14   6        2.44      -38.69     38.69 o 
   6  14   6        1.34       -9.69     19.16 o 
  -7  15   6        4.71       29.47     31.49 o 
  -6  15   6       84.47       33.43     31.63 o 
  -5  15   6      296.74      305.93     91.47 o 
  -4  15   6     1090.31     1241.62     71.73 o 
  -3  15   6      166.95      224.39     26.17 o 
  -2  15   6      241.89      272.47     17.03 o 
  -1  15   6       29.00       31.72     10.48 o 
   0  15   6       12.23       46.22      9.00 o 
   1  15   6       50.04       40.87     23.25 o 
   2  15   6      102.70      138.02     29.13 o 
   3  15   6      308.81      329.86     40.40 o 
   4  15   6      239.19      172.94     52.29 o 
   5  15   6       27.57       47.12     19.23 o 
   6  15   6       38.30      127.48     63.65 o 
  -7  16   6       46.98      -23.59     31.63 o 
  -6  16   6        2.13      -17.76     25.10 o 
  -5  16   6      995.53      892.88    153.14 o 
  -4  16   6       18.50       12.75     10.51 o 
  -3  16   6        1.07       -1.22      3.76 o 
  -2  16   6       27.42       32.50      5.81 o 
  -1  16   6      511.39      494.92     35.78 o 
   0  16   6      895.95      824.20     39.55 o 
   1  16   6     1595.17     1634.16     59.22 o 
   2  16   6      614.24      627.88     59.99 o 
   3  16   6        5.27       12.06      7.30 o 
   4  16   6        0.81      -11.07     20.57 o 
   5  16   6       54.59       40.62     34.64 o 
   6  16   6        6.16       47.22     37.33 o 
  -7  17   6        0.01       71.44     55.57 o 
  -6  17   6      153.82      228.29     84.47 o 
  -5  17   6       28.05       24.41     35.23 o 
  -4  17   6      105.16       81.45     16.79 o 
  -3  17   6      401.88      402.00     28.32 o 
  -2  17   6      107.58      106.16      9.46 o 
  -1  17   6     1048.05     1011.80     53.34 o 
   0  17   6      128.10      117.94     11.04 o 
   1  17   6      306.44      313.23     25.77 o 
   2  17   6        1.55       11.65      7.64 o 
   3  17   6      515.87      511.26     50.66 o 
   4  17   6        5.39      -10.69     22.87 o 
   5  17   6        3.81       -9.12     12.47 o 
   6  17   6        2.60       -7.89     17.60 o 
  -7  18   6        1.47       26.10     44.69 o 
  -6  18   6       36.55        4.62     21.62 o 
  -5  18   6       44.99       74.69     28.76 o 
  -4  18   6      590.88      518.47     46.77 o 
  -3  18   6      112.70      228.31     22.02 o 
  -2  18   6      208.82      181.43     10.57 o 
  -1  18   6       73.90       82.90     15.80 o 
   0  18   6       44.46       31.50      5.95 o 
   1  18   6      299.64      348.41     30.59 o 
   2  18   6      323.92      346.97     35.66 o 
   3  18   6       53.42       34.68     16.94 o 
   4  18   6       23.89       48.03     32.75 o 
   5  18   6        4.63      -26.61     26.61 o 
   6  18   6       18.06       -5.27     29.66 o 
  -7  19   6        6.40       61.08     53.04 o 
  -6  19   6        2.03      -51.25     51.25 o 
  -5  19   6        6.54      -11.31     20.74 o 
  -4  19   6      708.76      625.97     35.77 o 
  -3  19   6       48.99       38.34      8.41 o 
  -2  19   6      566.98      605.31     38.95 o 
  -1  19   6      241.00      260.23     25.98 o 
   0  19   6      579.90      583.96     26.68 o 
   1  19   6      167.16      223.68     26.18 o 
   2  19   6      115.08       98.24     18.84 o 
   3  19   6      437.41      428.93     46.12 o 
   4  19   6        7.93       30.41     29.99 o 
   5  19   6       30.09       21.49     21.54 o 
   6  19   6        0.09      -55.99     55.99 o 
  -7  20   6       35.73       28.60     51.17 o 
  -6  20   6       68.72       50.20     43.05 o 
  -5  20   6       83.96      140.68     61.89 o 
  -4  20   6      178.93      190.20     23.57 o 
  -3  20   6      415.49      381.88     26.06 o 
  -2  20   6      482.52      492.82     35.91 o 
  -1  20   6       88.52       88.73     15.88 o 
   0  20   6       75.84       79.56     13.23 o 
   1  20   6      171.99      166.55     20.12 o 
   2  20   6       93.98       96.69     19.18 o 
   3  20   6      331.00      359.45     43.38 o 
   4  20   6       38.65       64.07     25.78 o 
   5  20   6       22.30       -9.09     14.56 o 
   6  20   6        0.32       15.85     32.74 o 
  -7  21   6        0.24      -43.47     43.47 o 
  -6  21   6        0.06       50.59     54.54 o 
  -5  21   6      123.61       35.66     24.75 o 
  -4  21   6      755.70      720.22     46.33 o 
  -3  21   6      199.30      196.98     19.03 o 
  -2  21   6       10.64        8.55      5.80 o 
  -1  21   6      461.18      516.23     44.98 o 
   0  21   6      622.28      653.34     31.20 o 
   1  21   6      773.32      781.70     44.11 o 
   2  21   6      267.66      260.23     31.72 o 
   3  21   6        8.35       56.78     16.75 o 
   4  21   6       14.26       17.43     24.90 o 
   5  21   6       27.37      -25.78     26.55 o 
   6  21   6        9.64       51.54     41.54 o 
  -7  22   6       12.89       11.25     22.94 o 
  -6  22   6        0.33       42.90     43.34 o 
  -5  22   6       26.85       27.54     15.84 o 
  -4  22   6        0.00       -1.46      5.28 o 
  -3  22   6     1217.52     1097.25     42.54 o 
  -2  22   6      100.81       93.90     16.06 o 
  -1  22   6      101.47       98.87     19.86 o 
   0  22   6       28.85       32.48     16.79 o 
   1  22   6      253.20      272.14     21.13 o 
   2  22   6      190.81      223.06     29.09 o 
   3  22   6       75.93       61.44     16.65 o 
   4  22   6       17.26       11.75     44.80 o 
   5  22   6        4.21        1.04     10.93 o 
   6  22   6        7.38       14.26     22.81 o 
  -7  23   6       77.26      316.71    110.65 o 
  -6  23   6       75.83       74.17     53.82 o 
  -5  23   6        2.39       -4.69     12.55 o 
  -4  23   6        2.62        3.47      7.00 o 
  -3  23   6      140.98      122.01     13.98 o 
  -2  23   6       23.14       15.80      5.61 o 
  -1  23   6       27.39       18.06     12.01 o 
   0  23   6      334.80      316.17     23.11 o 
   1  23   6      211.19      205.68     18.08 o 
   2  23   6      260.25      299.76     34.43 o 
   3  23   6       10.66       32.39     14.89 o 
   4  23   6       16.16       20.85      6.83 o 
   5  23   6       20.47       -0.26     13.12 o 
   6  23   6        5.48      -31.82     32.05 o 
  -7  24   6       21.26       70.33     59.95 o 
  -6  24   6      139.06      219.88     87.66 o 
  -5  24   6        9.78       11.14     13.70 o 
  -4  24   6       28.52       12.60      6.02 o 
  -3  24   6       36.36       57.11      8.29 o 
  -2  24   6      298.33      247.56     27.91 o 
  -1  24   6       24.27       31.75      9.90 o 
   0  24   6        9.44       15.60      7.35 o 
   1  24   6        2.74        7.22      6.60 o 
   2  24   6      133.45      118.95     21.65 o 
   3  24   6        1.34        9.01     16.72 o 
   4  24   6        0.01        0.02     10.14 o 
   5  24   6        5.55       25.34      9.19 o 
  -6  25   6        0.11       73.33     54.36 o 
  -5  25   6       67.10       71.21     32.16 o 
  -4  25   6       17.68       -2.26     17.18 o 
  -3  25   6       31.76       24.01      5.66 o 
  -2  25   6      270.00      267.22     36.03 o 
  -1  25   6      284.83      310.69     36.34 o 
   0  25   6      190.03      179.70     19.15 o 
   1  25   6      896.83      934.76     39.44 o 
   2  25   6      319.95      368.92     38.63 o 
   3  25   6       19.89       31.48     17.30 o 
   4  25   6       77.00       75.58     25.57 o 
   5  25   6       17.43       40.66     45.44 o 
  -6  26   6       11.95       56.47     53.80 o 
  -5  26   6       16.75       28.26     22.31 o 
  -4  26   6       38.06       40.95     25.79 o 
  -3  26   6      198.40      209.41     17.17 o 
  -2  26   6       61.35       22.59      7.21 o 
  -1  26   6      167.62      153.60     26.65 o 
   0  26   6       21.43       28.66     11.60 o 
   1  26   6      475.79      510.26     30.62 o 
   2  26   6      494.84      444.58     48.38 o 
   3  26   6       10.18       42.61     20.12 o 
   4  26   6        2.46       16.21     15.04 o 
   5  26   6        5.08      -24.36     24.36 o 
  -6  27   6        1.05       56.20     49.85 o 
  -5  27   6        3.77        2.65     40.81 o 
  -4  27   6        8.86        1.62     27.62 o 
  -3  27   6      659.00      632.53     36.68 o 
  -2  27   6        0.46       -2.24      8.67 o 
  -1  27   6      442.66      503.43     56.13 o 
   0  27   6      288.82      256.86     28.41 o 
   1  27   6      110.12      109.57     13.94 o 
   2  27   6       43.41       50.33     14.71 o 
   3  27   6        0.11        7.57      6.89 o 
   4  27   6       19.96       12.47     13.68 o 
   5  27   6       74.34      145.05     44.80 o 
  -6  28   6        4.41        1.12     31.30 o 
  -5  28   6        0.74       37.62     23.45 o 
  -4  28   6      412.37      361.98     42.27 o 
  -3  28   6       17.56       25.73      8.42 o 
  -2  28   6       33.20       46.31     15.51 o 
  -1  28   6       76.05       71.73     31.36 o 
   0  28   6       57.85       34.06      9.38 o 
   1  28   6      106.38       98.43     12.96 o 
   2  28   6       76.10       74.57     25.10 o 
   3  28   6       26.86       40.19     22.48 o 
   4  28   6       47.46       15.64     25.30 o 
   5  28   6        7.65       17.58     20.44 o 
  -6  29   6        7.22       20.10     34.41 o 
  -5  29   6       13.45       -5.08     47.66 o 
  -4  29   6        3.49       -3.80     11.58 o 
  -3  29   6        0.03        0.09      6.23 o 
  -2  29   6      383.60      353.77     40.23 o 
  -1  29   6       19.50       24.52     21.12 o 
   0  29   6       31.06       23.38     10.88 o 
   1  29   6       41.97       34.28     12.68 o 
   2  29   6       40.47       13.16     16.26 o 
   3  29   6       18.89       36.73     21.34 o 
   4  29   6        1.09       28.21     21.47 o 
   5  29   6        2.83       38.98     25.07 o 
  -6  30   6        3.51       50.69     45.52 o 
  -5  30   6        4.63      -13.71     26.96 o 
  -4  30   6       54.12       43.99     41.33 o 
  -3  30   6        0.20       19.39     25.14 o 
  -2  30   6      103.79      106.55     25.77 o 
  -1  30   6       37.35       59.64     21.37 o 
   0  30   6       32.19       35.02     12.80 o 
   1  30   6      239.65      247.47     27.28 o 
   2  30   6       30.22       44.18     16.37 o 
   3  30   6       23.92       10.70     11.16 o 
   4  30   6        2.02       27.22     18.33 o 
   5  30   6        1.89       27.02     30.54 o 
  -6  31   6        4.09        7.37     21.12 o 
  -5  31   6        8.85       -6.15     32.46 o 
  -4  31   6       33.03       15.47     12.60 o 
  -3  31   6       48.64       65.52     43.84 o 
  -2  31   6        5.98       13.34     20.70 o 
  -1  31   6       90.92      100.80     27.87 o 
   0  31   6      119.04      136.90     31.42 o 
   1  31   6        5.91        7.00      7.58 o 
   2  31   6       72.72       81.86     21.42 o 
   3  31   6        1.02        9.87     13.56 o 
   4  31   6        5.97       16.13     12.92 o 
  -5  32   6        3.71        5.12     28.32 o 
  -4  32   6        2.35       -3.56     17.10 o 
  -3  32   6      188.38      177.16     50.31 o 
  -2  32   6        0.01       15.89     21.23 o 
  -1  32   6        6.68       26.37     15.70 o 
   0  32   6       23.74        1.86      6.90 o 
   1  32   6        1.45       -3.05      4.80 o 
   2  32   6      543.26      655.50     58.05 o 
   3  32   6      111.57       66.36     44.23 o 
   4  32   6        4.92       59.37     39.79 o 
  -5  33   6       42.31      -10.40     18.70 o 
  -4  33   6       11.74       40.61     20.60 o 
  -3  33   6      179.12      172.68     49.97 o 
  -2  33   6      183.05      185.66     42.60 o 
  -1  33   6       11.78       -5.47      9.71 o 
   0  33   6       98.32      133.83     37.13 o 
   1  33   6        0.08        0.07      6.16 o 
   2  33   6      185.60      253.87     36.65 o 
   3  33   6       34.84       54.49     25.85 o 
   4  33   6       51.85       49.28     35.75 o 
  -5  34   6       13.48        7.55      9.89 o 
  -4  34   6       11.16       10.13     15.79 o 
  -3  34   6       24.28       20.89     15.79 o 
  -2  34   6        3.25       25.14     16.58 o 
  -1  34   6       18.82       20.19     14.82 o 
   0  34   6       18.23       19.89      9.45 o 
   1  34   6        4.84        1.47      4.79 o 
   2  34   6      152.51      190.80     32.29 o 
   3  34   6      152.02      238.22     75.36 o 
   4  34   6       27.04       -1.45      9.60 o 
  -5  35   6        1.53       -5.73     18.25 o 
  -4  35   6        0.90       -3.20     16.28 o 
  -3  35   6       60.18       63.48     24.58 o 
  -2  35   6       29.72        1.35      8.60 o 
  -1  35   6        1.60       19.71     19.38 o 
   0  35   6        0.48        1.33      9.18 o 
   1  35   6       70.27       45.51     16.32 o 
   2  35   6       79.30       87.12     31.32 o 
   3  35   6       93.41      106.86     46.78 o 
   4  35   6       38.40       35.84     31.58 o 
  -4  36   6        3.99      -10.19     13.92 o 
  -3  36   6      123.54      134.81     34.59 o 
  -2  36   6        0.01        8.08     12.67 o 
  -1  36   6       31.39        6.65     22.67 o 
   0  36   6        2.81       -8.41     18.83 o 
   1  36   6       99.06      131.62     37.06 o 
   2  36   6        8.41       10.91     18.51 o 
   3  36   6       15.21       29.08     36.28 o 
  -4  37   6        4.59      -25.88     25.88 o 
  -3  37   6       31.88       67.74     28.03 o 
  -2  37   6        8.09       25.46     29.41 o 
  -1  37   6      230.99      264.69     46.10 o 
   0  37   6       35.28       53.25     19.43 o 
   1  37   6        9.90       29.31     24.93 o 
   2  37   6      259.09      287.82     82.23 o 
   3  37   6       30.28       58.49     39.69 o 
  -4  38   6        0.33       20.25     28.46 o 
  -3  38   6        0.52       -3.60     30.77 o 
  -2  38   6       35.28       31.50     17.51 o 
  -1  38   6      133.35      179.71     55.88 o 
   0  38   6       18.63        1.45     24.27 o 
   1  38   6        3.37       25.34     29.04 o 
   2  38   6       28.98       44.86     30.61 o 
   3  38   6        8.70      -27.63     27.63 o 
  -3  39   6        0.69        0.90      9.68 o 
  -2  39   6        3.62       -0.15     10.67 o 
  -1  39   6        3.86      -11.45     17.10 o 
   0  39   6       29.95       20.29     16.69 o 
   1  39   6       12.25       24.95     28.78 o 
   2  39   6        0.42      -13.71     19.46 o 
  -3  40   6        0.17       18.16     25.10 o 
  -2  40   6      216.55      270.56     52.57 o 
  -1  40   6        1.13      -15.66     15.66 o 
   0  40   6       43.72       12.21     33.41 o 
   1  40   6        5.67       54.15     37.36 o 
   2  40   6        0.80      -25.80     25.80 o 
  -3  41   6       43.58       48.45     21.96 o 
  -2  41   6       67.16       63.11     28.64 o 
  -1  41   6       34.00       22.24     20.20 o 
   0  41   6        4.32       34.44     21.30 o 
   1  41   6        3.75       -9.04     26.59 o 
  -2  42   6        3.86       59.37     26.55 o 
  -1  42   6        0.57       -3.66     20.70 o 
   0  42   6        0.62       12.67     16.63 o 
   1  42   6       23.72        0.15     14.14 o 
  -1  43   6        2.69       15.60     18.28 o 
   0  43   6       10.26      -31.47     33.99 o 
  -7   0   7        0.49       93.62     51.86 o 
  -5   0   7      452.49      514.00    100.12 o 
  -3   0   7       73.93      106.71     19.90 o 
  -1   0   7      115.90       98.08     19.01 o 
   1   0   7     1252.67     1297.30     51.43 o 
   3   0   7      422.83      477.97     88.51 o 
   5   0   7       47.10      105.74     55.87 o 
   7   0   7        3.28       -0.49     30.61 o 
  -8   1   7       12.60        3.95     12.03 o 
  -7   1   7        5.59      -19.33     19.33 o 
  -6   1   7       14.78      -10.35     13.49 o 
  -5   1   7        3.11       22.79     18.19 o 
  -4   1   7      326.12      311.11     18.26 o 
  -3   1   7      451.76      474.66     29.27 o 
  -2   1   7      378.19      325.33     21.07 o 
  -1   1   7      115.57      102.41     10.68 o 
   0   1   7       37.85       48.29     14.42 o 
   1   1   7      142.37      137.04     11.96 o 
   2   1   7      194.09      146.76     28.30 o 
   3   1   7      159.54      194.20     38.12 o 
   4   1   7       62.30       49.26     37.07 o 
   5   1   7        2.04       17.06     13.57 o 
   6   1   7       11.49       10.22     64.18 o 
   7   1   7        0.00      121.39    167.13 o 
  -8   2   7       46.18       42.98     35.01 o 
  -7   2   7        2.86       -4.78     25.37 o 
  -6   2   7      188.97      173.85     45.24 o 
  -5   2   7       47.65       62.46     15.55 o 
  -4   2   7      896.58      868.03     46.17 o 
  -3   2   7        5.63        1.14      4.49 o 
  -2   2   7     2739.67     3156.74     66.37 o 
  -1   2   7     2168.21     2098.02     46.80 o 
   0   2   7       64.43       78.65     14.03 o 
   1   2   7       19.11       14.73      5.01 o 
   2   2   7      752.05      742.53     65.82 o 
   3   2   7      197.96      253.81     37.93 o 
   4   2   7       37.76       77.71     37.91 o 
   5   2   7        0.91       39.36     29.42 o 
   6   2   7       31.11       29.36     20.13 o 
   7   2   7        0.43        7.51     34.23 o 
  -8   3   7        0.01       32.76     26.30 o 
  -7   3   7       44.71       21.61     17.59 o 
  -6   3   7        7.92       -9.12     20.08 o 
  -5   3   7        2.08        1.39      7.18 o 
  -4   3   7      648.40      728.26     39.27 o 
  -3   3   7       34.26       46.66      8.68 o 
  -2   3   7     5286.29     5335.91     86.49 o 
  -1   3   7      110.15      103.72      9.98 o 
   0   3   7      401.02      411.52     28.05 o 
   1   3   7      337.32      314.42     19.96 o 
   2   3   7      168.90      169.08     23.73 o 
   3   3   7      231.62      234.41     37.02 o 
   4   3   7      159.78       97.67     55.26 o 
   5   3   7        0.20      -12.67     22.14 o 
   6   3   7        1.57      -26.40     60.40 o 
   7   3   7        2.07        0.14     14.44 o 
  -8   4   7       59.19       69.58     41.80 o 
  -7   4   7        6.98      -12.45     31.14 o 
  -6   4   7        2.97       22.87     20.46 o 
  -5   4   7      312.47      305.44     38.52 o 
  -4   4   7      173.83      193.45     23.74 o 
  -3   4   7      208.96      215.27     21.59 o 
  -2   4   7      278.36      314.79     21.05 o 
  -1   4   7     1104.70     1036.61     31.11 o 
   0   4   7     1160.37     1246.79     44.87 o 
   1   4   7        1.62        8.07      2.98 o 
   2   4   7     1956.41     1985.75    101.38 o 
   3   4   7        2.42      -10.68     10.68 o 
   4   4   7       44.96       63.12     47.10 o 
   5   4   7       86.59       65.35     45.32 o 
   6   4   7        0.18        7.52     40.13 o 
   7   4   7       16.14        3.17     20.86 o 
  -8   5   7       18.14       25.24     41.99 o 
  -7   5   7      163.63      200.63     54.88 o 
  -6   5   7      202.78      146.36     41.84 o 
  -5   5   7      229.49      241.21     35.30 o 
  -4   5   7      357.16      404.42     34.67 o 
  -3   5   7      376.75      345.47     27.56 o 
  -2   5   7        3.72        4.63      3.31 o 
  -1   5   7     2107.41     2085.84     40.50 o 
   0   5   7      243.12      254.12     15.90 o 
   1   5   7      474.81      468.23     32.50 o 
   2   5   7     3178.18     3263.70    107.01 o 
   3   5   7      165.65      186.03     32.38 o 
   4   5   7       34.41       72.37     52.52 o 
   5   5   7       74.37       95.08     35.61 o 
   6   5   7        2.03      -15.83     52.96 o 
  -8   6   7       22.84       39.05     31.29 o 
  -7   6   7       40.00       18.67     23.91 o 
  -6   6   7      159.19      273.11     59.02 o 
  -5   6   7      179.08      171.66     30.98 o 
  -4   6   7       25.47       24.54      7.88 o 
  -3   6   7      369.44      369.84     28.38 o 
  -2   6   7       83.29       83.61      8.67 o 
  -1   6   7       12.68       15.31      3.22 o 
   0   6   7        2.29        5.88      3.91 o 
   1   6   7       56.29       51.34     10.94 o 
   2   6   7      793.15      802.32     45.44 o 
   3   6   7      230.73      253.07     48.34 o 
   4   6   7      771.10      872.46    152.50 o 
   5   6   7        1.89       -5.07     18.43 o 
   6   6   7       38.68      108.55     51.16 o 
  -8   7   7        0.58        0.83     10.18 o 
  -7   7   7       15.11       39.41     23.38 o 
  -6   7   7       59.45       67.01     26.98 o 
  -5   7   7       36.43       21.23     10.64 o 
  -4   7   7       55.92       37.67      9.07 o 
  -3   7   7      115.85      107.78     14.14 o 
  -2   7   7      693.25      683.82     25.78 o 
  -1   7   7        0.62        0.19      2.74 o 
   0   7   7       22.46       51.91      9.58 o 
   1   7   7       63.97       51.16     10.09 o 
   2   7   7      287.96      312.00     28.27 o 
   3   7   7      293.34      275.06     49.17 o 
   4   7   7      211.14      173.77     41.95 o 
   5   7   7       19.95       -2.84     10.33 o 
   6   7   7        0.00       30.24     29.64 o 
  -8   8   7       12.84       12.04     14.86 o 
  -7   8   7       15.05        3.03     26.22 o 
  -6   8   7        0.13      -22.19     22.19 o 
  -5   8   7      631.33      663.74     85.10 o 
  -4   8   7      893.44      931.75     53.30 o 
  -3   8   7       60.33       54.97      8.86 o 
  -2   8   7      362.45      391.52     19.08 o 
  -1   8   7       11.04       16.15      4.61 o 
   0   8   7       75.55      117.37     13.56 o 
   1   8   7      176.75      168.06     18.78 o 
   2   8   7      192.17      225.41     23.92 o 
   3   8   7      766.07      795.75     64.05 o 
   4   8   7      301.08      220.75     47.98 o 
   5   8   7       42.55       14.41     28.59 o 
   6   8   7        3.81       15.37     16.38 o 
  -8   9   7        3.58       40.18     34.33 o 
  -7   9   7       18.55       10.61     19.28 o 
  -6   9   7       22.02        4.08     13.88 o 
  -5   9   7      207.25      210.59     46.38 o 
  -4   9   7      335.28      319.32     31.12 o 
  -3   9   7      130.89      109.07     14.05 o 
  -2   9   7      677.00      666.18     30.40 o 
  -1   9   7      991.26      967.70     46.50 o 
   0   9   7     2149.79     2191.70     76.25 o 
   1   9   7        7.94        6.67      4.70 o 
   2   9   7      193.55      212.00     20.16 o 
   3   9   7     1635.87     1601.52    110.33 o 
   4   9   7      102.83      113.85     39.68 o 
   5   9   7       31.16        5.80     20.83 o 
   6   9   7        2.96       -8.58     18.41 o 
  -8  10   7       76.34       74.12     47.25 o 
  -7  10   7        4.07        0.52     35.76 o 
  -6  10   7      104.31       99.57     36.69 o 
  -5  10   7       35.79       42.37     23.00 o 
  -4  10   7      231.78      220.65     26.02 o 
  -3  10   7      641.13      661.01     35.29 o 
  -2  10   7       57.49       57.32      8.97 o 
  -1  10   7       14.26       11.89      7.47 o 
   0  10   7      173.42      170.84     23.38 o 
   1  10   7     1469.75     1514.64     55.50 o 
   2  10   7       11.55       10.09      5.76 o 
   3  10   7      637.73      681.80     58.71 o 
   4  10   7       13.67       14.54     18.53 o 
   5  10   7        0.01       15.17     16.80 o 
   6  10   7        0.34       42.08     19.79 o 
  -8  11   7       19.74       48.50     33.31 o 
  -7  11   7        0.15       14.02     21.10 o 
  -6  11   7       33.28       -1.53     30.27 o 
  -5  11   7      601.48      616.35     81.58 o 
  -4  11   7       59.61       62.92     12.95 o 
  -3  11   7       32.49       29.14      7.97 o 
  -2  11   7     1282.67     1244.32     50.57 o 
  -1  11   7      433.66      455.47     29.24 o 
   0  11   7      504.73      559.88     33.09 o 
   1  11   7     1365.21     1254.54     76.25 o 
   2  11   7      674.72      683.70     39.70 o 
   3  11   7      221.99      184.66     29.32 o 
   4  11   7       62.29       72.33     30.37 o 
   5  11   7        0.01       31.43     20.38 o 
   6  11   7        1.47       -7.47     17.25 o 
  -8  12   7       63.80       91.75     64.88 o 
  -7  12   7        3.27       21.45     16.09 o 
  -6  12   7       24.27       -8.21     24.36 o 
  -5  12   7       22.87       81.38     33.21 o 
  -4  12   7      391.58      389.53     34.48 o 
  -3  12   7        9.63        9.68      5.45 o 
  -2  12   7      383.31      376.41     27.18 o 
  -1  12   7     3257.36     3342.04     80.59 o 
   0  12   7     1046.39     1071.94     44.19 o 
   1  12   7        4.18        5.98      7.46 o 
   2  12   7       89.09       69.90     13.17 o 
   3  12   7        0.14      -13.33     13.33 o 
   4  12   7      120.38       76.34     56.38 o 
   5  12   7       29.14       22.84     21.17 o 
   6  12   7        5.43       -6.36     19.76 o 
  -7  13   7       13.80      -13.65     55.29 o 
  -6  13   7        2.93       22.10     45.29 o 
  -5  13   7      898.45      905.80     99.69 o 
  -4  13   7     2304.51     2308.69     84.79 o 
  -3  13   7      235.36      244.73     26.00 o 
  -2  13   7      278.94      246.35     34.56 o 
  -1  13   7        0.17       23.51     34.88 o 
   0  13   7      408.74      447.54     26.66 o 
   1  13   7       18.40       36.33      7.95 o 
   2  13   7      311.10      306.29     29.21 o 
   3  13   7       45.80       40.37     14.06 o 
   4  13   7        3.62        4.81     14.04 o 
   5  13   7        7.27       24.16     53.31 o 
   6  13   7        0.32       17.74     23.69 o 
  -7  14   7        6.92       10.88     35.67 o 
  -6  14   7        1.95       11.12     17.18 o 
  -5  14   7      771.87      747.46     69.37 o 
  -4  14   7     2436.79     2401.78     98.43 o 
  -3  14   7       27.36       26.05      8.14 o 
  -2  14   7       33.35       33.44      5.75 o 
  -1  14   7     1118.62     1285.79     89.66 o 
   0  14   7     1132.69     1216.20     42.27 o 
   1  14   7     1624.85     1634.80     60.27 o 
   2  14   7      187.73      175.42     21.74 o 
   3  14   7      188.11      135.12     23.84 o 
   4  14   7       72.87       99.35     32.80 o 
   5  14   7        2.57       14.86     20.72 o 
   6  14   7        7.24       -4.10     14.58 o 
  -7  15   7       25.84       37.43     39.22 o 
  -6  15   7        0.04      -51.32     51.32 o 
  -5  15   7      885.66      910.61     78.80 o 
  -4  15   7     1244.46     1228.42     70.64 o 
  -3  15   7       18.16       11.78      4.77 o 
  -2  15   7       21.02       17.94      4.26 o 
  -1  15   7      345.83      354.26     33.95 o 
   0  15   7      837.92      885.40     24.40 o 
   1  15   7       64.59       62.91     12.53 o 
   2  15   7       13.27       -3.44      9.84 o 
   3  15   7       31.59       29.78     12.62 o 
   4  15   7       43.62       13.16     24.65 o 
   5  15   7        3.98       -6.81     11.97 o 
   6  15   7        2.40       17.65     23.24 o 
  -7  16   7       55.65      104.53     68.15 o 
  -6  16   7        5.00       33.75     33.93 o 
  -5  16   7        0.01       -0.44      8.36 o 
  -4  16   7     1437.76     1488.39     77.83 o 
  -3  16   7       19.05       41.35     12.64 o 
  -2  16   7       39.98       24.15      7.48 o 
  -1  16   7       23.41       20.77      6.29 o 
   0  16   7      138.03       96.16     21.61 o 
   1  16   7      817.31      874.76     51.34 o 
   2  16   7      178.49      162.82     30.17 o 
   3  16   7       96.42      104.81     19.53 o 
   4  16   7       35.76      -28.47     28.47 o 
   5  16   7       27.11        2.69     22.99 o 
   6  16   7        0.61       18.59     33.71 o 
  -7  17   7        3.02       15.14     41.91 o 
  -6  17   7       32.42       34.46     35.40 o 
  -5  17   7       18.79       -0.33      9.46 o 
  -4  17   7     1573.09     1550.42     79.33 o 
  -3  17   7     1100.42     1106.79     55.38 o 
  -2  17   7        2.19       18.91      6.92 o 
  -1  17   7       19.05       16.42      5.80 o 
   0  17   7       18.36       36.86     13.83 o 
   1  17   7       41.51       59.37     18.50 o 
   2  17   7       35.73       34.21     12.04 o 
   3  17   7       20.64        9.65     30.06 o 
   4  17   7      211.22      198.81     60.32 o 
   5  17   7       57.28       35.44     23.61 o 
   6  17   7        3.34       28.44     29.69 o 
  -7  18   7       91.40      159.01     83.94 o 
  -6  18   7        0.12       43.68     38.28 o 
  -5  18   7      151.45      119.08     58.52 o 
  -4  18   7      494.10      519.45     46.57 o 
  -3  18   7      533.61      478.14     27.18 o 
  -2  18   7      421.18      413.45     30.21 o 
  -1  18   7      170.41      188.46     19.18 o 
   0  18   7     2201.71     2101.96     56.70 o 
   1  18   7       20.96       31.06      8.45 o 
   2  18   7       66.03       82.17     17.64 o 
   3  18   7       73.54       31.84     13.43 o 
   4  18   7       54.08       69.48     32.07 o 
   5  18   7        5.42      -26.12     26.12 o 
   6  18   7        6.31       45.84     40.59 o 
  -7  19   7       11.35       63.59     38.16 o 
  -6  19   7       62.84       56.59     34.38 o 
  -5  19   7       25.28       25.64     36.27 o 
  -4  19   7     1448.14     1549.23     79.75 o 
  -3  19   7      272.38      269.44     20.37 o 
  -2  19   7      223.35      203.23     37.07 o 
  -1  19   7       75.74       81.11     13.39 o 
   0  19   7       28.30       36.08     11.04 o 
   1  19   7       57.05       64.39      9.69 o 
   2  19   7        1.07        0.83      6.16 o 
   3  19   7      228.72      234.38     34.69 o 
   4  19   7        9.80        5.99     19.28 o 
   5  19   7       18.45        7.47     12.90 o 
   6  19   7        0.95       44.26     43.32 o 
  -7  20   7      134.89      119.37     74.72 o 
  -6  20   7        7.23      -14.29     39.15 o 
  -5  20   7       34.45       30.58     23.33 o 
  -4  20   7      257.10      295.03     35.49 o 
  -3  20   7      453.02      435.80     26.37 o 
  -2  20   7      496.09      490.95     34.50 o 
  -1  20   7      847.99      900.21     45.11 o 
   0  20   7      545.29      591.27     34.37 o 
   1  20   7      341.52      361.48     23.62 o 
   2  20   7       35.25       48.64     12.41 o 
   3  20   7      277.75      267.20     37.13 o 
   4  20   7        5.99       19.81     20.28 o 
   5  20   7       37.07       31.68     36.40 o 
   6  20   7        0.29      -39.85     39.85 o 
  -7  21   7        9.95      -49.57     49.57 o 
  -6  21   7       10.17      -11.00     21.50 o 
  -5  21   7       10.79       -1.39     10.87 o 
  -4  21   7       66.13       35.74     11.25 o 
  -3  21   7       37.94       34.12      7.28 o 
  -2  21   7       72.52       69.78     14.80 o 
  -1  21   7      276.20      287.26     26.46 o 
   0  21   7       81.20       73.90     12.95 o 
   1  21   7      274.27      286.47     21.01 o 
   2  21   7      203.34      172.23     25.02 o 
   3  21   7       22.55       25.28     13.64 o 
   4  21   7      128.24      181.57     41.64 o 
   5  21   7      169.30      145.75     73.90 o 
   6  21   7        0.64      -35.30     35.30 o 
  -7  22   7       23.26       36.68     21.94 o 
  -6  22   7        0.04      -50.39     50.39 o 
  -5  22   7      183.53      165.00     46.92 o 
  -4  22   7       66.81       65.45     14.98 o 
  -3  22   7      668.78      630.71     29.55 o 
  -2  22   7        0.02        0.87      5.62 o 
  -1  22   7      325.42      382.73     31.59 o 
   0  22   7        3.14       -4.20      4.49 o 
   1  22   7     1349.88     1416.82     47.03 o 
   2  22   7       89.47       97.29     18.92 o 
   3  22   7      120.70      105.20     23.81 o 
   4  22   7       19.73        5.58     13.19 o 
   5  22   7        6.26       11.87     14.56 o 
  -7  23   7        2.56       10.16     28.44 o 
  -6  23   7        0.20      -11.40     12.12 o 
  -5  23   7        3.42        6.37     58.49 o 
  -4  23   7       29.74       13.53      9.72 o 
  -3  23   7       47.87       54.27      7.18 o 
  -2  23   7       40.60       60.40     27.69 o 
  -1  23   7      357.21      376.97     32.33 o 
   0  23   7      425.87      442.59     36.49 o 
   1  23   7      161.61      149.81     15.49 o 
   2  23   7       27.69       14.00      8.99 o 
   3  23   7       37.96       28.47     15.32 o 
   4  23   7       68.60       58.21     49.92 o 
   5  23   7      121.04      118.55     36.38 o 
  -6  24   7       69.39      106.10     64.03 o 
  -5  24   7      137.26      206.69     55.09 o 
  -4  24   7       72.90       94.51     35.34 o 
  -3  24   7      301.82      267.85     16.54 o 
  -2  24   7       49.75       45.04     13.23 o 
  -1  24   7      580.12      648.18     43.01 o 
   0  24   7      948.22     1003.06     56.72 o 
   1  24   7      234.88      216.27     18.27 o 
   2  24   7       20.91       23.21      9.22 o 
   3  24   7      428.92      475.18     63.90 o 
   4  24   7       11.20       13.39     13.08 o 
   5  24   7        1.49        7.74     13.97 o 
  -6  25   7       47.66       10.33     18.63 o 
  -5  25   7        1.06       -1.95     17.48 o 
  -4  25   7      184.12      206.87     52.19 o 
  -3  25   7        0.81        3.33      6.15 o 
  -2  25   7       77.62       82.40     20.71 o 
  -1  25   7      218.37      228.00     26.15 o 
   0  25   7      430.80      465.85     42.94 o 
   1  25   7      491.67      484.70     26.38 o 
   2  25   7      806.84      831.05     58.10 o 
   3  25   7      195.33      196.73     48.70 o 
   4  25   7       28.68       46.03     21.67 o 
   5  25   7        9.01      -31.61     31.61 o 
  -6  26   7        2.62       -9.63     21.90 o 
  -5  26   7       24.47       24.69     22.40 o 
  -4  26   7      112.47      141.53     42.64 o 
  -3  26   7       42.60       15.94      9.95 o 
  -2  26   7      250.79      235.04     30.50 o 
  -1  26   7      263.65      253.30     27.98 o 
   0  26   7        0.05        0.49      5.88 o 
   1  26   7        9.18       12.75      5.19 o 
   2  26   7      542.67      627.71     83.39 o 
   3  26   7       24.26        5.54     11.28 o 
   4  26   7        0.00       44.10     26.00 o 
   5  26   7       55.30      106.12     49.30 o 
  -6  27   7        3.82       87.28     54.53 o 
  -5  27   7       55.66       88.17     49.96 o 
  -4  27   7      231.90      186.14     49.79 o 
  -3  27   7        8.77       11.78     15.00 o 
  -2  27   7       30.56       39.40     14.76 o 
  -1  27   7      233.73      249.72     31.58 o 
   0  27   7      496.12      531.21     44.31 o 
   1  27   7      297.87      281.29     30.95 o 
   2  27   7        2.43       -2.95      9.80 o 
   3  27   7       12.48       23.99     17.06 o 
   4  27   7        9.20       36.74     21.23 o 
   5  27   7       20.54       33.78     19.58 o 
  -6  28   7        4.61      -15.26     25.79 o 
  -5  28   7       35.97        4.83     13.71 o 
  -4  28   7      128.37      137.58     43.73 o 
  -3  28   7       81.53       77.55     41.26 o 
  -2  28   7      772.69      770.03     58.21 o 
  -1  28   7      207.30      203.28     28.34 o 
   0  28   7      490.89      539.69     45.62 o 
   1  28   7        2.30        3.62      4.43 o 
   2  28   7       48.74       57.36     15.61 o 
   3  28   7        0.94       -3.66     20.44 o 
   4  28   7       39.06       16.41     12.06 o 
   5  28   7        4.19       20.94     32.75 o 
  -6  29   7       24.96       77.57     58.51 o 
  -5  29   7       38.39       14.54     39.29 o 
  -4  29   7        1.67       -0.56     31.75 o 
  -3  29   7      128.47      184.04     50.61 o 
  -2  29   7      206.06      219.42     36.57 o 
  -1  29   7       18.93       13.63      7.02 o 
   0  29   7        0.36       -5.27      9.50 o 
   1  29   7      292.40      308.18     27.70 o 
   2  29   7       35.02       37.89     12.42 o 
   3  29   7        2.28       17.09     16.85 o 
   4  29   7       51.96      121.62     53.16 o 
  -6  30   7        7.85      -42.44     42.44 o 
  -5  30   7        7.53       20.99     19.83 o 
  -4  30   7       42.97       10.57     13.49 o 
  -3  30   7       45.86       15.81     47.06 o 
  -2  30   7      635.17      667.30     90.03 o 
  -1  30   7        4.05       22.51     14.67 o 
   0  30   7       85.16      111.56     22.14 o 
   1  30   7       50.57       61.48     12.30 o 
   2  30   7       15.50       13.15     17.09 o 
   3  30   7        1.23       29.14     18.00 o 
   4  30   7        6.81        9.07     10.94 o 
  -5  31   7        1.52       10.29     14.40 o 
  -4  31   7       27.52       43.62     21.77 o 
  -3  31   7       13.30       -4.08     24.23 o 
  -2  31   7       16.45       35.68     16.11 o 
  -1  31   7        1.01        4.70     10.85 o 
   0  31   7      279.93      292.90     35.27 o 
   1  31   7       96.59       95.04     16.34 o 
   2  31   7       27.66       26.72     12.06 o 
   3  31   7        8.78        3.44     18.16 o 
   4  31   7        1.09       65.60     43.63 o 
  -5  32   7       20.48      -31.33     31.33 o 
  -4  32   7        0.14      -21.10     21.10 o 
  -3  32   7        0.70      -14.82     28.82 o 
  -2  32   7        0.98       -4.89      9.30 o 
  -1  32   7      369.56      384.54     53.47 o 
   0  32   7      137.65      189.56     29.14 o 
   1  32   7       40.36       34.79     17.41 o 
   2  32   7      111.54       87.03     44.00 o 
   3  32   7        0.07      -25.92     25.92 o 
   4  32   7       67.74       45.30     31.12 o 
  -5  33   7        4.60      -30.81     30.81 o 
  -4  33   7        6.85        5.51     21.00 o 
  -3  33   7        5.00       17.44     26.77 o 
  -2  33   7      262.18      266.51     48.15 o 
  -1  33   7      299.79      293.17     47.79 o 
   0  33   7      104.69       75.14     19.05 o 
   1  33   7        1.70       10.63     10.43 o 
   2  33   7        2.30       11.49      9.87 o 
   3  33   7       32.02       84.77     48.97 o 
   4  33   7       62.17       96.43     55.46 o 
  -5  34   7      134.13      165.41     54.79 o 
  -4  34   7       45.87        7.14     24.96 o 
  -3  34   7        0.14       -3.59     16.61 o 
  -2  34   7       56.06       23.20     16.70 o 
  -1  34   7      118.19      119.51     28.80 o 
   0  34   7       30.37       42.20     10.81 o 
   1  34   7       16.38      -19.32     19.32 o 
   2  34   7      156.75      185.53     64.89 o 
   3  34   7      301.17      363.98     93.50 o 
  -4  35   7       22.66       29.11     23.61 o 
  -3  35   7        7.36      -11.42     18.76 o 
  -2  35   7      100.22      110.71     31.64 o 
  -1  35   7       98.07       90.94     31.51 o 
   0  35   7        6.94       15.75     46.63 o 
   1  35   7       17.86      -26.48     29.92 o 
   2  35   7        3.74       29.21     28.81 o 
   3  35   7       30.24       24.99     30.61 o 
  -4  36   7        8.96      -20.71     20.71 o 
  -3  36   7        0.17      -13.94     15.07 o 
  -2  36   7        7.89        8.69     20.49 o 
  -1  36   7       33.33       38.96     18.80 o 
   0  36   7       10.54       15.07     13.61 o 
   1  36   7       25.89       23.15     27.07 o 
   2  36   7       18.50       10.11     21.56 o 
   3  36   7       13.91       24.07     16.75 o 
  -4  37   7        7.08       -5.72     26.09 o 
  -3  37   7       55.81       49.24     24.57 o 
  -2  37   7        3.99       -0.31     17.48 o 
  -1  37   7       70.97       96.78     28.95 o 
   0  37   7        6.45       -3.43     15.77 o 
   1  37   7       17.54       54.59     39.72 o 
   2  37   7        0.88      -27.76     32.81 o 
   3  37   7        7.99       19.90     26.30 o 
  -4  38   7       48.36       24.05     29.07 o 
  -3  38   7        0.75      -14.15     61.95 o 
  -2  38   7        0.65      -16.99     31.88 o 
  -1  38   7       23.94       55.62     26.16 o 
   0  38   7       96.12      114.39     42.22 o 
   1  38   7        5.85        6.74     28.81 o 
   2  38   7        2.15      -34.90     34.90 o 
  -3  39   7       27.89       47.98     36.07 o 
  -2  39   7        0.51       -2.49      7.96 o 
  -1  39   7        0.02      -16.39     16.39 o 
   0  39   7      177.59      134.78     44.68 o 
   1  39   7        0.62       23.05     24.74 o 
   2  39   7        0.04       48.26     31.14 o 
  -3  40   7       11.59       -5.92     19.51 o 
  -2  40   7       54.02       36.68     21.54 o 
  -1  40   7       19.05       18.02     14.04 o 
   0  40   7       48.27       66.56     32.33 o 
   1  40   7       48.01       -3.57     14.29 o 
  -2  41   7      118.74      145.37     41.22 o 
  -1  41   7        9.16        2.41     19.16 o 
   0  41   7        0.53      -11.09     27.77 o 
   1  41   7       12.21       23.96     25.45 o 
  -1  42   7       46.61       51.73     20.13 o 
   0  42   7        1.76       -9.23     17.64 o 
  -8   0   8        0.04        6.96     19.33 o 
  -6   0   8      704.17      642.19    130.07 o 
  -4   0   8        0.56        4.10      8.93 o 
  -2   0   8     7429.94     7699.45    223.98 o 
   0   0   8     2024.39     2026.60    132.54 o 
   2   0   8      479.83      400.46     50.21 o 
   4   0   8      173.01      129.22     60.63 o 
   6   0   8       25.87      -26.64     33.47 o 
  -8   1   8        6.95       18.27     32.53 o 
  -7   1   8       29.64       40.23     16.46 o 
  -6   1   8        0.35        9.12     23.74 o 
  -5   1   8       83.13       91.14     18.90 o 
  -4   1   8      192.50      225.52     21.52 o 
  -3   1   8       65.15       54.20     13.09 o 
  -2   1   8       22.66       48.64     15.61 o 
  -1   1   8     2318.37     2168.44     41.51 o 
   0   1   8      118.36      176.72     27.53 o 
   1   1   8      215.85      208.92     15.32 o 
   2   1   8       28.88       23.66     13.49 o 
   3   1   8      137.76       79.94     22.00 o 
   4   1   8       12.69       21.29     19.02 o 
   5   1   8       14.01      -23.81     23.81 o 
   6   1   8        1.63       -2.49     34.29 o 
  -8   2   8        0.46       -6.77     43.41 o 
  -7   2   8        0.57      -18.22     26.71 o 
  -6   2   8        0.75       21.40     21.38 o 
  -5   2   8       47.39       52.30     15.58 o 
  -4   2   8      353.74      344.73     32.08 o 
  -3   2   8      100.59      103.30     15.97 o 
  -2   2   8     1219.21     1247.11     43.31 o 
  -1   2   8      663.80      674.09     22.90 o 
   0   2   8     1838.22     1869.89     89.51 o 
   1   2   8        7.19       13.13      6.02 o 
   2   2   8      939.72      900.06     51.91 o 
   3   2   8        1.31       -7.35     14.48 o 
   4   2   8      122.33      183.29     56.06 o 
   5   2   8      116.83      109.16     42.17 o 
   6   2   8        4.39      -12.47     33.70 o 
  -8   3   8       26.12        7.48     19.56 o 
  -7   3   8       16.89       13.08     25.61 o 
  -6   3   8       19.79        9.15     24.07 o 
  -5   3   8      349.70      372.09     40.07 o 
  -4   3   8       19.13       19.96      6.60 o 
  -3   3   8       37.56       35.87      7.46 o 
  -2   3   8     1053.71     1139.39     41.43 o 
  -1   3   8       73.08       60.38      7.01 o 
   0   3   8       76.27       96.67     18.28 o 
   1   3   8       17.34       20.18      5.11 o 
   2   3   8        0.02        4.13      6.65 o 
   3   3   8      577.67      713.69     66.08 o 
   4   3   8       81.85      103.48     39.04 o 
   5   3   8        0.42      -36.19     50.84 o 
   6   3   8        2.43      -10.45     25.57 o 
  -8   4   8        1.84       -7.78     17.26 o 
  -7   4   8        7.29       49.73     28.63 o 
  -6   4   8        2.53        7.23     17.42 o 
  -5   4   8      206.80      178.92     27.77 o 
  -4   4   8      753.42      827.97     50.30 o 
  -3   4   8      131.80      115.44     11.65 o 
  -2   4   8       93.24       99.54     11.77 o 
  -1   4   8     2068.77     2102.25     38.30 o 
   0   4   8      761.94      820.56     37.54 o 
   1   4   8        7.97       13.26      4.11 o 
   2   4   8     2685.53     2719.25    110.64 o 
   3   4   8     3327.17     3364.48    179.12 o 
   4   4   8       22.19       61.43     43.59 o 
   5   4   8        1.39       -9.08     59.92 o 
   6   4   8        2.31       -0.61     38.76 o 
  -8   5   8        0.79        5.08     22.36 o 
  -7   5   8       17.82      -11.88     13.71 o 
  -6   5   8      146.23      141.92     63.47 o 
  -5   5   8       25.53       25.07     11.10 o 
  -4   5   8       10.19       11.02      6.63 o 
  -3   5   8       55.97       52.00      7.02 o 
  -2   5   8      147.13      124.24     11.68 o 
  -1   5   8       26.09       37.15      5.24 o 
   0   5   8      178.66      181.54     14.71 o 
   1   5   8       37.61       46.75      7.48 o 
   2   5   8      502.95      480.35     36.01 o 
   3   5   8       21.91       37.92     28.77 o 
   4   5   8       98.75       70.14     33.00 o 
   5   5   8       16.31      -29.50     41.73 o 
   6   5   8        0.36      -17.14     32.06 o 
  -8   6   8        4.59       15.83     18.58 o 
  -7   6   8        0.20       -9.87     13.42 o 
  -6   6   8      123.01      101.25     39.18 o 
  -5   6   8       80.16       65.46     17.01 o 
  -4   6   8       40.61       63.40     13.85 o 
  -3   6   8     1343.53     1298.00     49.70 o 
  -2   6   8     1712.19     1645.21     47.03 o 
  -1   6   8      532.02      500.00     16.50 o 
   0   6   8      304.32      290.26     17.07 o 
   1   6   8     1001.44     1015.93     34.16 o 
   2   6   8      525.50      520.92     34.62 o 
   3   6   8      920.36      982.37     95.43 o 
   4   6   8        2.98       42.26     41.37 o 
   5   6   8       48.27      164.26     52.33 o 
   6   6   8        1.48       43.36     26.75 o 
  -8   7   8       17.08       30.62     37.55 o 
  -7   7   8        7.63       17.16     28.38 o 
  -6   7   8       16.05       15.64     13.04 o 
  -5   7   8        6.42       14.45     10.35 o 
  -4   7   8       29.32       10.09      6.67 o 
  -3   7   8      131.27      135.48     16.22 o 
  -2   7   8     1348.63     1324.45     41.71 o 
  -1   7   8      142.57      166.62     14.47 o 
   0   7   8       39.54       44.68      8.89 o 
   1   7   8      656.75      629.18     25.14 o 
   2   7   8      244.52      241.46     23.57 o 
   3   7   8      544.72      527.56     74.37 o 
   4   7   8       41.00       47.02     34.85 o 
   5   7   8       33.01       33.61     26.86 o 
   6   7   8        2.41       11.51     31.58 o 
  -8   8   8       14.03       18.72     25.90 o 
  -7   8   8        3.10       -6.89     20.70 o 
  -6   8   8      137.69       65.42     29.91 o 
  -5   8   8       72.55       34.54     16.51 o 
  -4   8   8       26.20       33.60      9.76 o 
  -3   8   8      298.71      297.86     25.73 o 
  -2   8   8       53.95       31.61      7.59 o 
  -1   8   8     4271.95     4248.13     88.62 o 
   0   8   8      104.37      145.19     19.31 o 
   1   8   8      127.77      155.16     12.96 o 
   2   8   8      120.81      134.05     19.56 o 
   3   8   8        8.47       45.99     22.73 o 
   4   8   8       26.92       56.65     28.09 o 
   5   8   8       54.74       33.99     40.01 o 
   6   8   8        1.47       52.13     35.45 o 
  -8   9   8        0.24       34.43     41.63 o 
  -7   9   8        1.13      -22.56     22.56 o 
  -6   9   8      121.58      141.01     40.00 o 
  -5   9   8      226.37      282.96     52.70 o 
  -4   9   8      983.21      913.49     52.75 o 
  -3   9   8      548.94      557.08     34.65 o 
  -2   9   8       47.60       49.70      8.74 o 
  -1   9   8      999.87     1071.61     44.45 o 
   0   9   8      837.97      922.38     47.39 o 
   1   9   8      109.87      113.92     11.74 o 
   2   9   8      467.84      461.79     40.14 o 
   3   9   8     3338.88     3474.22    186.23 o 
   4   9   8        1.44      -43.12     43.12 o 
   5   9   8        5.59        5.70     17.56 o 
   6   9   8        0.07      -10.16     52.63 o 
  -8  10   8        8.21       31.19     26.44 o 
  -7  10   8        4.46       39.72     27.06 o 
  -6  10   8      107.75       89.57     32.84 o 
  -5  10   8      608.08      678.45     85.50 o 
  -4  10   8       11.47        8.68     14.14 o 
  -3  10   8     1051.54     1046.83     47.81 o 
  -2  10   8     1023.90     1083.28     34.47 o 
  -1  10   8      220.96      212.55     19.36 o 
   0  10   8     2394.12     2508.32     77.33 o 
   1  10   8       14.57       17.56      6.03 o 
   2  10   8      419.81      369.83     40.27 o 
   3  10   8       17.80       27.64     18.04 o 
   4  10   8       29.13       37.26     31.75 o 
   5  10   8       19.69       68.39     49.95 o 
   6  10   8        3.19        4.53     90.80 o 
  -7  11   8        3.39      -14.98     34.06 o 
  -6  11   8       15.01       35.10     22.89 o 
  -5  11   8      796.20      830.88     77.03 o 
  -4  11   8     4930.51     4874.48    122.12 o 
  -3  11   8      944.84      896.20     44.20 o 
  -2  11   8      427.32      404.21     26.60 o 
  -1  11   8       74.39       51.53      8.82 o 
   0  11   8      119.19      123.39     16.67 o 
   1  11   8      133.52      132.63     14.16 o 
   2  11   8       59.92       76.61     25.72 o 
   3  11   8      185.07      122.73     34.89 o 
   4  11   8       38.16       48.47     26.13 o 
   5  11   8       18.19       46.25     26.92 o 
   6  11   8        1.30       44.05     75.19 o 
  -7  12   8        0.17        3.10     23.82 o 
  -6  12   8       30.04       16.78     10.22 o 
  -5  12   8      178.84      156.92     32.94 o 
  -4  12   8      110.14      128.66     20.12 o 
  -3  12   8        6.42       12.85      6.19 o 
  -2  12   8      525.45      541.54     32.27 o 
  -1  12   8      100.73      106.69     12.31 o 
   0  12   8       13.98       12.59      8.33 o 
   1  12   8      285.84      294.10     38.55 o 
   2  12   8      662.61      614.78     50.76 o 
   3  12   8       27.48       20.21      8.78 o 
   4  12   8        0.36       69.23     76.77 o 
   5  12   8        0.80      -42.34     70.49 o 
   6  12   8        0.24      -13.87     39.87 o 
  -7  13   8        8.32       16.65     19.17 o 
  -6  13   8        2.71      -46.27     46.48 o 
  -5  13   8       25.22       19.58      8.97 o 
  -4  13   8      114.69      104.90     17.88 o 
  -3  13   8       21.76       32.43      9.27 o 
  -2  13   8        1.73        2.17      4.40 o 
  -1  13   8       91.71       89.47     11.56 o 
   0  13   8      118.41       81.03     15.12 o 
   1  13   8       49.83       28.79     14.54 o 
   2  13   8      996.05     1025.56     68.50 o 
   3  13   8       16.01       -2.62      6.93 o 
   4  13   8      136.12      124.97     38.82 o 
   5  13   8        9.17        9.72     21.16 o 
   6  13   8        0.04       16.06     22.67 o 
  -7  14   8        1.48       45.20     41.02 o 
  -6  14   8        0.08        0.62     16.11 o 
  -5  14   8       17.03       13.59     12.98 o 
  -4  14   8      860.39      838.99     57.18 o 
  -3  14   8        0.32        1.85      6.31 o 
  -2  14   8      140.21      137.15     15.41 o 
  -1  14   8        5.81        2.04     10.73 o 
   0  14   8      210.93      238.27     19.88 o 
   1  14   8       91.21      103.50     29.27 o 
   2  14   8      524.35      564.62     49.20 o 
   3  14   8        0.09       -8.13      8.13 o 
   4  14   8       63.97       98.97     33.04 o 
   5  14   8        7.70       14.94     14.22 o 
   6  14   8        5.07       -0.65      9.60 o 
  -7  15   8       59.70       77.29     58.51 o 
  -6  15   8        7.77      -52.67     52.67 o 
  -5  15   8       45.35       37.75     25.51 o 
  -4  15   8      723.72      717.92     56.60 o 
  -3  15   8       23.56       20.03      7.15 o 
  -2  15   8      533.77      502.53     27.80 o 
  -1  15   8      576.51      637.71     55.93 o 
   0  15   8     1438.52     1405.67     48.53 o 
   1  15   8       66.60       53.56     52.66 o 
   2  15   8       29.86       40.67     14.36 o 
   3  15   8        1.97        2.60     10.22 o 
   4  15   8       32.94       10.18     13.81 o 
   5  15   8        7.92        8.94     14.62 o 
   6  15   8        7.37        0.16      8.67 o 
  -7  16   8       20.80       65.54     53.03 o 
  -6  16   8        1.83       31.08     36.62 o 
  -5  16   8        1.03        9.46     77.11 o 
  -4  16   8      189.10      224.37     33.24 o 
  -3  16   8        2.12        4.27      6.86 o 
  -2  16   8      233.42      258.53     24.14 o 
  -1  16   8        0.41        5.40      7.03 o 
   0  16   8       24.92       61.34     12.11 o 
   1  16   8      562.73      527.15     66.63 o 
   2  16   8       31.73       24.37     22.80 o 
   3  16   8        0.44       -9.85     13.71 o 
   4  16   8        2.90      109.46     30.99 o 
   5  16   8        4.72        4.39     13.10 o 
   6  16   8       12.61       11.98     34.31 o 
  -7  17   8        0.71       20.15     42.45 o 
  -6  17   8        0.00        7.56     35.24 o 
  -5  17   8       22.38       -6.53     50.36 o 
  -4  17   8      133.99      133.79     22.51 o 
  -3  17   8      274.17      272.51     26.57 o 
  -2  17   8      295.92      281.16     35.03 o 
  -1  17   8      157.19      170.06     33.52 o 
   0  17   8      242.80      302.73     40.17 o 
   1  17   8        3.21        3.56      3.80 o 
   2  17   8      475.12      507.58     53.11 o 
   3  17   8      230.35      246.58     44.55 o 
   4  17   8       13.94        9.70     23.22 o 
   5  17   8       13.06        2.01     24.31 o 
   6  17   8       28.17       82.48     56.89 o 
  -7  18   8        5.37      -52.07     52.07 o 
  -6  18   8        1.64       15.41     24.43 o 
  -5  18   8        0.49       17.64     16.99 o 
  -4  18   8       12.04       10.85     15.91 o 
  -3  18   8     3160.32     3203.85     90.16 o 
  -2  18   8       94.06      119.62     17.44 o 
  -1  18   8       10.75       36.78     12.32 o 
   0  18   8       29.37       15.61     11.84 o 
   1  18   8        0.90        8.02     12.98 o 
   2  18   8       38.11       18.64     32.45 o 
   3  18   8       31.06       60.96     20.87 o 
   4  18   8        0.12       -5.95     18.44 o 
   5  18   8       25.08       10.91      9.44 o 
  -7  19   8       12.88      -42.41     42.41 o 
  -6  19   8        9.96       35.02     36.23 o 
  -5  19   8      199.24      178.28     47.97 o 
  -4  19   8     1264.67     1315.43     71.69 o 
  -3  19   8        4.53       17.80      7.31 o 
  -2  19   8        7.52        2.29      4.16 o 
  -1  19   8      148.60      183.69     26.34 o 
   0  19   8       10.22       13.14      9.36 o 
   1  19   8     1012.83     1089.71     46.71 o 
   2  19   8      187.02      185.11     26.09 o 
   3  19   8      126.63      132.79     25.29 o 
   4  19   8        7.79       -0.46     13.91 o 
   5  19   8        0.50       10.51     15.66 o 
  -7  20   8        1.55      -49.83     49.83 o 
  -6  20   8        8.59       35.14     33.17 o 
  -5  20   8       12.98       69.15     28.34 o 
  -4  20   8       25.89       21.51      7.36 o 
  -3  20   8     1064.29     1028.12     40.71 o 
  -2  20   8       11.16        1.03      4.67 o 
  -1  20   8        0.03        3.72      7.20 o 
   0  20   8      474.53      463.75     44.97 o 
   1  20   8       48.13       38.23      9.08 o 
   2  20   8      588.13      607.38     47.99 o 
   3  20   8       16.72       41.58     15.47 o 
   4  20   8       47.77       47.57     19.65 o 
   5  20   8       13.95       -0.74     11.78 o 
  -7  21   8       19.68      -48.77     48.77 o 
  -6  21   8        0.08      -41.26     41.26 o 
  -5  21   8       29.89       33.26     21.75 o 
  -4  21   8        0.04        8.85      8.95 o 
  -3  21   8       30.58       17.62      6.29 o 
  -2  21   8      305.25      280.41     48.65 o 
  -1  21   8       54.85       48.85      9.80 o 
   0  21   8        3.16        8.03     17.22 o 
   1  21   8      489.94      458.72     23.99 o 
   2  21   8        9.56       23.78      9.12 o 
   3  21   8     1045.40     1105.12     95.74 o 
   4  21   8       41.55       14.30     18.03 o 
   5  21   8       24.03       28.56     22.19 o 
  -7  22   8        5.49        5.58     18.85 o 
  -6  22   8       20.09       18.62     18.58 o 
  -5  22   8        1.82       19.01     15.27 o 
  -4  22   8        4.84        1.65     14.76 o 
  -3  22   8       91.42       81.11      9.87 o 
  -2  22   8      218.32      225.28     29.42 o 
  -1  22   8       53.33       62.13     11.58 o 
   0  22   8       26.83       52.95     17.59 o 
   1  22   8      278.43      305.95     16.96 o 
   2  22   8       47.64       43.07     11.24 o 
   3  22   8      111.20      130.92     39.43 o 
   4  22   8        0.01      -10.96     12.05 o 
   5  22   8        3.27       51.28     34.20 o 
  -6  23   8        3.31       49.89     41.12 o 
  -5  23   8       99.43      104.26     68.70 o 
  -4  23   8      296.08      331.93     61.20 o 
  -3  23   8      273.36      302.87     28.66 o 
  -2  23   8      250.17      212.40     29.68 o 
  -1  23   8       20.40       25.33     11.21 o 
   0  23   8       18.40       10.70      4.16 o 
   1  23   8     1191.81     1229.32     32.78 o 
   2  23   8       29.00       20.89      7.99 o 
   3  23   8       49.33       73.61     38.48 o 
   4  23   8       36.82       73.60     25.89 o 
   5  23   8       60.20       20.38     13.88 o 
  -6  24   8        5.15        0.22     21.57 o 
  -5  24   8        9.98       49.83     28.75 o 
  -4  24   8      134.14      204.60     52.86 o 
  -3  24   8      972.62      886.24     50.42 o 
  -2  24   8       44.72       25.13     16.37 o 
  -1  24   8       11.13        5.80      9.21 o 
   0  24   8       11.36       19.19      5.97 o 
   1  24   8        3.55        1.72      1.64 o 
   2  24   8       23.87       50.18     20.07 o 
   3  24   8       43.32       38.01     25.06 o 
   4  24   8       62.25       84.49     30.24 o 
   5  24   8        0.01      -20.27     24.70 o 
  -6  25   8       11.46       37.58     63.98 o 
  -5  25   8        1.27        9.83     13.39 o 
  -4  25   8        9.23       12.15     10.10 o 
  -3  25   8        3.42        8.07     13.24 o 
  -2  25   8       35.64       23.66     10.99 o 
  -1  25   8      317.61      310.45     29.42 o 
   0  25   8      171.21      155.63     21.09 o 
   1  25   8        0.08       10.10      8.01 o 
   2  25   8      449.61      534.67     60.62 o 
   3  25   8        0.22       -1.27     29.29 o 
   4  25   8        6.22        6.28     22.12 o 
   5  25   8        3.81       19.35     40.08 o 
  -6  26   8       39.78       -0.22     73.08 o 
  -5  26   8        9.26       12.02     16.94 o 
  -4  26   8       22.84       58.98     35.69 o 
  -3  26   8      419.87      457.61     73.72 o 
  -2  26   8      123.76      111.06     28.57 o 
  -1  26   8       72.36       56.23     13.91 o 
   0  26   8        0.03       13.87      7.17 o 
   1  26   8      502.17      459.81     49.99 o 
   2  26   8      198.90      202.47     37.69 o 
   3  26   8        2.79       13.30     29.10 o 
   4  26   8        9.54       14.17      7.62 o 
   5  26   8        5.60        0.16      6.71 o 
  -6  27   8        5.47       42.99     46.96 o 
  -5  27   8        9.18      -17.61     17.61 o 
  -4  27   8        1.87       31.91     21.72 o 
  -3  27   8       11.51       47.67     24.43 o 
  -2  27   8        7.68       14.21     15.73 o 
  -1  27   8       65.52       60.79     14.02 o 
   0  27   8        6.16       -2.12     17.23 o 
   1  27   8      127.81      129.59     21.91 o 
   2  27   8       48.15       50.19     13.90 o 
   3  27   8      200.12      171.80     64.03 o 
   4  27   8        3.70        1.32     20.65 o 
  -6  28   8      129.27      170.80     91.93 o 
  -5  28   8       17.93       51.24     31.96 o 
  -4  28   8      160.03      168.99     48.54 o 
  -3  28   8        9.07       -3.58     49.13 o 
  -2  28   8      431.89      350.21     52.09 o 
  -1  28   8       47.52       36.99     16.60 o 
   0  28   8       49.50       45.37     11.56 o 
   1  28   8       30.32       16.27     10.37 o 
   2  28   8       28.56       16.84     20.35 o 
   3  28   8       39.23       31.69     26.77 o 
   4  28   8        5.70      -21.51     24.38 o 
  -6  29   8        1.76        5.25     59.65 o 
  -5  29   8      104.78      120.18     43.61 o 
  -4  29   8       10.11      -17.35     39.04 o 
  -3  29   8       28.01       56.64     23.16 o 
  -2  29   8      280.31      330.14     50.74 o 
  -1  29   8       62.24       32.11     19.11 o 
   0  29   8        0.87       -0.77      6.02 o 
   1  29   8        0.01       -9.27     10.13 o 
   2  29   8      129.88      134.20     54.55 o 
   3  29   8        1.94      -27.06     27.06 o 
   4  29   8        1.19       19.84     36.66 o 
  -5  30   8       13.01       16.63      9.17 o 
  -4  30   8       10.99       24.68     18.16 o 
  -3  30   8        0.02       10.33     14.14 o 
  -2  30   8       78.06       76.92     24.39 o 
  -1  30   8       49.43       38.98     17.17 o 
   0  30   8        1.38       18.56     18.00 o 
   1  30   8       23.67       21.27     22.60 o 
   2  30   8       12.27        5.29     12.55 o 
   3  30   8        3.01       50.03     29.88 o 
   4  30   8        6.07       64.22     42.28 o 
  -5  31   8        0.32        0.37     41.39 o 
  -4  31   8       24.11       34.75     27.38 o 
  -3  31   8       29.17       70.23     33.33 o 
  -2  31   8      133.58      120.40     41.87 o 
  -1  31   8       86.90      131.30     34.52 o 
   0  31   8       32.74       37.75     17.25 o 
   1  31   8        1.82      -35.70     35.70 o 
   2  31   8       23.71        9.50     16.31 o 
   3  31   8        4.67       65.43     39.82 o 
   4  31   8       55.78       93.28     49.11 o 
  -5  32   8        2.07       29.86     39.44 o 
  -4  32   8        1.13      -27.23     42.92 o 
  -3  32   8       79.56       76.81     33.37 o 
  -2  32   8      175.12      203.50     41.57 o 
  -1  32   8        5.45       -3.71     11.53 o 
   0  32   8       47.93       16.03     13.91 o 
   1  32   8        1.88      -21.75     27.56 o 
   2  32   8       73.83       71.92     43.66 o 
   3  32   8       89.76       90.86     47.65 o 
  -5  33   8       52.15       69.72     50.22 o 
  -4  33   8       98.40      177.21     54.51 o 
  -3  33   8       13.94       18.45     26.79 o 
  -2  33   8       32.45       15.71     11.88 o 
  -1  33   8       91.33       72.24     24.29 o 
   0  33   8       14.79       -2.15     31.57 o 
   1  33   8      100.93       93.62     47.04 o 
   2  33   8        0.01       49.66     35.84 o 
   3  33   8        0.13       19.44     22.73 o 
  -4  34   8       20.29      -14.53     50.58 o 
  -3  34   8        1.78       14.23     18.17 o 
  -2  34   8       14.11        5.29     11.88 o 
  -1  34   8        3.24       12.14     26.36 o 
   0  34   8      116.26      107.07     44.44 o 
   1  34   8       12.04        6.53     17.12 o 
   2  34   8      100.60      105.74     56.13 o 
   3  34   8        6.33       21.35     24.43 o 
  -4  35   8        1.70      -24.37     24.37 o 
  -3  35   8        0.59       34.67     20.32 o 
  -2  35   8        5.96        3.77      8.00 o 
  -1  35   8        2.30        5.98      9.21 o 
   0  35   8       12.65       -3.92     23.17 o 
   1  35   8       10.53       23.68     23.96 o 
   2  35   8        8.09        0.14      7.16 o 
   3  35   8        4.51       -0.15     33.13 o 
  -4  36   8       28.70       27.38     86.03 o 
  -3  36   8        2.22        4.12      9.25 o 
  -2  36   8       84.64      109.31     36.95 o 
  -1  36   8       95.49      121.08     35.80 o 
   0  36   8       48.89       49.95     26.98 o 
   1  36   8        1.01      -18.12     22.22 o 
   2  36   8       74.08       84.17     48.21 o 
  -4  37   8       15.50       -3.09     20.92 o 
  -3  37   8        0.21      -14.95     19.55 o 
  -2  37   8       69.42       23.71     20.00 o 
  -1  37   8        9.66       -5.83     11.73 o 
   0  37   8       38.00       40.79     28.48 o 
   1  37   8        1.90      -27.87     27.87 o 
   2  37   8        1.63      -30.16     30.16 o 
  -3  38   8        9.66       12.23     11.87 o 
  -2  38   8       23.97       52.81     23.49 o 
  -1  38   8        0.42       15.84     21.30 o 
   0  38   8        5.82       10.44     12.81 o 
   1  38   8        0.48        5.83      8.72 o 
   2  38   8       29.14       20.77     29.64 o 
  -3  39   8       21.30        4.98     30.39 o 
  -2  39   8        0.99      -24.24     27.90 o 
  -1  39   8        1.42       10.76     15.14 o 
   0  39   8      119.67      149.50     47.50 o 
   1  39   8       13.09       40.15     36.32 o 
  -2  40   8        4.47      -15.05     19.04 o 
  -1  40   8        6.61      -18.27     18.27 o 
   0  40   8        4.26       11.53     22.99 o 
   1  40   8        0.46        4.87     13.38 o 
  -1  41   8       10.82       15.03     17.94 o 
  -7   0   9       47.58       26.04     24.60 o 
  -5   0   9       67.06       82.55     45.04 o 
  -3   0   9      288.01      412.42     69.70 o 
  -1   0   9       48.35       78.39     13.26 o 
   1   0   9      201.94      215.15     25.44 o 
   3   0   9      115.21     1073.80    329.66 o 
   5   0   9        3.97       45.49     40.15 o 
  -8   1   9        2.58       13.72     17.32 o 
  -7   1   9        0.01      -10.33     10.33 o 
  -6   1   9       13.40       27.91     24.78 o 
  -5   1   9      362.06      307.93     31.39 o 
  -4   1   9      565.01      521.05     46.74 o 
  -3   1   9       60.42       43.81     10.88 o 
  -2   1   9       26.39       14.39      5.14 o 
  -1   1   9     1866.44     1900.04     40.99 o 
   0   1   9     1231.04     1200.09     76.39 o 
   1   1   9       31.47       29.20      6.55 o 
   2   1   9      307.59      314.77     24.92 o 
   3   1   9        0.16       -2.67     13.12 o 
   4   1   9       45.56       35.27     39.24 o 
   5   1   9        3.69      -20.09     87.74 o 
   6   1   9        0.21       42.57     27.08 o 
  -8   2   9       15.47       -2.50     17.38 o 
  -7   2   9        2.87       -3.95     16.68 o 
  -6   2   9      249.19      270.85     58.97 o 
  -5   2   9       36.52       82.68     32.37 o 
  -4   2   9       19.97       16.81     10.14 o 
  -3   2   9        0.62        4.56      5.44 o 
  -2   2   9      143.67      172.43     16.67 o 
  -1   2   9      158.31      219.63     13.80 o 
   0   2   9      142.61      153.15     32.64 o 
   1   2   9      121.03      121.55     13.51 o 
   2   2   9        2.88        4.98      3.32 o 
   3   2   9      428.31      458.45     68.74 o 
   4   2   9       21.72       51.00     47.00 o 
   5   2   9       27.72        3.40     34.24 o 
   6   2   9        7.73       -8.55     45.27 o 
  -8   3   9        6.11      -18.39     23.17 o 
  -7   3   9       21.03       29.23     25.41 o 
  -6   3   9        0.75       68.62     33.11 o 
  -5   3   9       10.92       10.57     10.65 o 
  -4   3   9      196.79      184.99     24.57 o 
  -3   3   9       10.66       11.90      5.98 o 
  -2   3   9      558.73      528.35     29.30 o 
  -1   3   9        4.97        3.65      2.99 o 
   0   3   9      186.50      177.71     30.06 o 
   1   3   9       84.14      105.97     12.49 o 
   2   3   9      194.39      198.01     17.76 o 
   3   3   9        7.31       52.25     25.15 o 
   4   3   9       23.31       82.71     42.74 o 
   5   3   9       44.07       19.07     84.22 o 
   6   3   9       13.79       -7.37     19.31 o 
  -8   4   9        0.57        9.64     21.30 o 
  -7   4   9        0.02      -17.28     18.38 o 
  -6   4   9        8.39       10.88     18.18 o 
  -5   4   9        1.78        4.35      9.02 o 
  -4   4   9       47.03       43.75     10.65 o 
  -3   4   9      167.04      196.44     18.05 o 
  -2   4   9        0.23        3.56      3.85 o 
  -1   4   9        7.17        2.24      3.27 o 
   0   4   9        0.06       -1.09      4.04 o 
   1   4   9      291.51      307.05     19.23 o 
   2   4   9      328.36      281.77     25.97 o 
   3   4   9     1166.02     1098.05    167.48 o 
   4   4   9       38.93       52.89     37.42 o 
   5   4   9        0.15       39.60     53.59 o 
   6   4   9        2.40        9.14     31.03 o 
  -8   5   9        6.44       43.14     37.59 o 
  -7   5   9       37.99       19.45     11.83 o 
  -6   5   9       75.18       69.71     33.71 o 
  -5   5   9        2.26       -2.54      4.53 o 
  -4   5   9      363.85      397.42     35.51 o 
  -3   5   9       27.96       20.11      5.12 o 
  -2   5   9      991.13     1056.53     40.39 o 
  -1   5   9      216.56      183.02     11.14 o 
   0   5   9     1627.81     1617.76     50.85 o 
   1   5   9     1123.48     1232.30     38.04 o 
   2   5   9      135.41      130.02     19.08 o 
   3   5   9     1014.85     1039.28    189.68 o 
   4   5   9       23.60       26.35     26.19 o 
   5   5   9       60.15      107.54     41.64 o 
   6   5   9        0.58      -23.87     23.87 o 
  -8   6   9       42.60       58.31     35.52 o 
  -7   6   9       13.40       10.17      9.53 o 
  -6   6   9      170.93      163.94     50.04 o 
  -5   6   9        5.18      -13.16     13.16 o 
  -4   6   9      182.93      169.82     22.87 o 
  -3   6   9      678.26      651.86     30.95 o 
  -2   6   9      246.42      240.05     19.06 o 
  -1   6   9       16.91       35.86      7.31 o 
   0   6   9        5.70        2.31      4.46 o 
   1   6   9       68.13       65.53      7.95 o 
   2   6   9      137.94      132.99     19.72 o 
   3   6   9       13.37       49.38     24.10 o 
   4   6   9        1.76      -16.96     16.96 o 
   5   6   9        4.79       22.84     22.39 o 
   6   6   9        0.00       -1.05     19.06 o 
  -7   7   9        1.89      -18.36     23.69 o 
  -6   7   9        1.46      -27.31     27.31 o 
  -5   7   9      300.08      367.02     62.40 o 
  -4   7   9      163.19      174.11     22.20 o 
  -3   7   9      244.51      286.89     25.21 o 
  -2   7   9      454.15      424.43     24.42 o 
  -1   7   9     6537.08     6653.60    119.35 o 
   0   7   9      181.19      164.27     21.57 o 
   1   7   9      136.09      139.90     15.71 o 
   2   7   9      307.88      341.47     32.28 o 
   3   7   9      228.13      249.56     49.97 o 
   4   7   9       34.47       52.21     53.75 o 
   5   7   9       61.35      105.73     51.78 o 
   6   7   9        3.87        6.16     33.91 o 
  -7   8   9       43.23       23.85     16.39 o 
  -6   8   9        0.19       10.13     15.38 o 
  -5   8   9       22.50       43.66     18.18 o 
  -4   8   9     1235.68     1321.79     71.14 o 
  -3   8   9       19.51       13.23      6.98 o 
  -2   8   9       70.11       76.01     10.14 o 
  -1   8   9      276.35      273.91     24.30 o 
   0   8   9        7.86        4.97      3.60 o 
   1   8   9       86.73       75.98      8.65 o 
   2   8   9       16.49       17.71     12.02 o 
   3   8   9      674.58      671.65     79.79 o 
   4   8   9        5.87       73.15     49.30 o 
   5   8   9       25.93       87.39     60.43 o 
   6   8   9        4.70        7.58     44.15 o 
  -7   9   9        6.74       -5.89     22.52 o 
  -6   9   9        3.60       81.76     31.25 o 
  -5   9   9       45.01       47.23     14.06 o 
  -4   9   9      380.87      344.19     36.10 o 
  -3   9   9       17.01       12.11      7.25 o 
  -2   9   9      161.07      137.06     13.38 o 
  -1   9   9      192.22      159.79     18.32 o 
   0   9   9      101.14       98.78     16.96 o 
   1   9   9       24.19       27.92      7.20 o 
   2   9   9      412.11      436.29     44.43 o 
   3   9   9      641.14      837.14    116.60 o 
   4   9   9       29.16        8.99     18.81 o 
   5   9   9       32.05       62.35     55.26 o 
   6   9   9       11.21       25.61     28.83 o 
  -7  10   9       79.18      161.55     51.02 o 
  -6  10   9       64.90       54.29     25.93 o 
  -5  10   9       12.14       31.23     14.69 o 
  -4  10   9      734.20      613.07     48.62 o 
  -3  10   9       78.67       81.62     13.64 o 
  -2  10   9       39.41       32.95      9.70 o 
  -1  10   9       36.05       25.20      8.01 o 
   0  10   9      447.60      449.24     31.40 o 
   1  10   9     1509.11     1508.34     37.08 o 
   2  10   9        1.79        0.84      6.77 o 
   3  10   9      541.65      477.14     54.20 o 
   4  10   9       83.19       59.43     48.33 o 
   5  10   9        0.02       25.35     32.44 o 
   6  10   9        6.44      -18.39     90.08 o 
  -7  11   9        1.05       11.65     17.14 o 
  -6  11   9       13.75       46.90     26.82 o 
  -5  11   9        5.46       -3.32     11.72 o 
  -4  11   9     1683.22     1731.61     81.33 o 
  -3  11   9        5.60       15.72      9.12 o 
  -2  11   9       38.63       34.86      6.25 o 
  -1  11   9     1355.93     1440.94     53.39 o 
   0  11   9      497.90      524.88     33.78 o 
   1  11   9       94.74      109.84     17.92 o 
   2  11   9       26.68       37.76     12.67 o 
   3  11   9      176.58      231.30     36.42 o 
   4  11   9       17.44      -13.87     19.68 o 
   5  11   9        5.08      -47.47     47.47 o 
   6  11   9        0.04       16.94     20.56 o 
  -7  12   9       16.05        3.83     14.56 o 
  -6  12   9      117.48      106.04     35.83 o 
  -5  12   9      354.49      346.86     49.19 o 
  -4  12   9        8.77       24.99      9.41 o 
  -3  12   9     4589.34     4506.61     98.09 o 
  -2  12   9      719.13      751.87     54.25 o 
  -1  12   9       72.74       79.75     12.06 o 
   0  12   9       61.01       36.70     16.07 o 
   1  12   9        1.16        1.97     12.92 o 
   2  12   9      736.74      824.87     59.13 o 
   3  12   9       40.04       39.90     28.04 o 
   4  12   9      149.71      198.60     79.91 o 
   5  12   9       16.26       17.72     23.11 o 
   6  12   9        6.68       16.02     37.56 o 
  -7  13   9        5.38       31.12     23.36 o 
  -6  13   9       27.66       18.63     32.97 o 
  -5  13   9      144.11      149.25     47.27 o 
  -4  13   9       78.03       27.79     11.63 o 
  -3  13   9       65.80      110.60     35.62 o 
  -2  13   9      145.70      157.34     23.12 o 
  -1  13   9      532.91      503.03     30.22 o 
   0  13   9       85.55       76.95     12.26 o 
   1  13   9      678.52      704.41     41.17 o 
   2  13   9       33.29       26.20      9.62 o 
   3  13   9      104.53       84.32     32.82 o 
   4  13   9       18.01      -49.11     49.11 o 
   5  13   9        0.00        0.22     45.95 o 
   6  13   9        0.16       -3.61     28.81 o 
  -7  14   9        0.15       69.35     51.18 o 
  -6  14   9        9.48      -25.45     25.45 o 
  -5  14   9        1.05       -5.83     12.40 o 
  -4  14   9       10.71        9.58      8.11 o 
  -3  14   9      885.34      864.45     75.83 o 
  -2  14   9      819.75      812.92     49.31 o 
  -1  14   9      145.65      156.17     17.02 o 
   0  14   9        0.01       -3.42      3.84 o 
   1  14   9       49.77       60.01     11.72 o 
   2  14   9       34.21       45.19     25.53 o 
   3  14   9       12.03        6.74     14.87 o 
   4  14   9        2.88       -5.67     18.08 o 
   5  14   9        0.31      -39.39     40.42 o 
  -7  15   9       27.75       94.09     65.82 o 
  -6  15   9        0.28       19.67     40.23 o 
  -5  15   9       64.72       51.53     33.26 o 
  -4  15   9       46.62       38.48     12.56 o 
  -3  15   9     1266.19     1403.37     60.74 o 
  -2  15   9      800.08      804.21     34.63 o 
  -1  15   9       27.19       63.78     20.60 o 
   0  15   9      153.60      144.33     22.30 o 
   1  15   9      294.49      299.03     25.50 o 
   2  15   9       85.33       52.02     55.56 o 
   3  15   9       24.17      171.04     45.28 o 
   4  15   9       36.11       -4.97     27.45 o 
   5  15   9       28.94       35.94     31.27 o 
  -7  16   9       81.75      131.75     75.07 o 
  -6  16   9       15.82       41.87     43.36 o 
  -5  16   9       11.91       -4.65     20.24 o 
  -4  16   9      600.12      609.43     48.05 o 
  -3  16   9        3.36        7.37      6.94 o 
  -2  16   9      974.11      977.78     38.33 o 
  -1  16   9      234.07      240.69     36.15 o 
   0  16   9        0.98        1.63      6.96 o 
   1  16   9       44.66       31.73      8.02 o 
   2  16   9       99.67      103.80     32.47 o 
   3  16   9        0.03       10.38     22.07 o 
   4  16   9        2.01      -14.81     30.81 o 
  -7  17   9        8.60      -33.29     37.75 o 
  -6  17   9       12.97       11.64     12.50 o 
  -5  17   9       13.99       -1.14     29.66 o 
  -4  17   9        0.01       -5.21      5.21 o 
  -3  17   9        1.36        2.01      2.99 o 
  -2  17   9      222.62      211.07     17.98 o 
  -1  17   9       45.21       45.96     14.76 o 
   0  17   9        0.45        6.50      5.81 o 
   1  17   9        0.78       -1.37      7.28 o 
   2  17   9      178.46      186.17     44.76 o 
   3  17   9       54.33       41.17     17.05 o 
   4  17   9        0.15      -10.90     15.03 o 
   5  17   9        2.58        9.24     17.57 o 
  -7  18   9      128.69      211.32     93.39 o 
  -6  18   9       65.19      160.41     79.87 o 
  -5  18   9      235.10      325.44     65.95 o 
  -4  18   9      136.25      128.84     21.69 o 
  -3  18   9     3749.43     3730.27     73.35 o 
  -2  18   9       68.19       67.39     14.65 o 
  -1  18   9      120.92      157.09     29.45 o 
   0  18   9       63.06      124.63     28.12 o 
   1  18   9        1.10        5.44      4.84 o 
   2  18   9      644.70      566.33    102.43 o 
   3  18   9        0.25        1.23     11.53 o 
   4  18   9        0.29      -13.29     13.29 o 
   5  18   9        2.97      -27.07     27.07 o 
  -7  19   9        2.28       -4.00     16.47 o 
  -6  19   9       36.93       69.30     42.88 o 
  -5  19   9        0.51       10.82      9.68 o 
  -4  19   9        0.11       19.15     12.92 o 
  -3  19   9      116.36      124.62     12.41 o 
  -2  19   9      105.51      121.26     19.89 o 
  -1  19   9      334.23      355.84     45.64 o 
   0  19   9       40.99       32.34     13.31 o 
   1  19   9       58.39       69.92     12.74 o 
   2  19   9       81.12       75.33     34.76 o 
   3  19   9        7.82       22.54     14.25 o 
   4  19   9       20.15       -3.30     31.59 o 
   5  19   9        0.00       20.40     30.84 o 
  -7  20   9       12.26       67.91     49.10 o 
  -6  20   9        1.42       52.09     35.26 o 
  -5  20   9        0.72       -9.93     15.23 o 
  -4  20   9       15.29       17.11     11.29 o 
  -3  20   9      185.44      198.41     19.58 o 
  -2  20   9      564.92      494.93     42.67 o 
  -1  20   9      530.96      636.88     63.56 o 
   0  20   9       14.46       17.12     10.69 o 
   1  20   9      535.85      495.51     45.97 o 
   2  20   9       15.95       37.42     15.39 o 
   3  20   9       50.54       35.76     33.31 o 
   4  20   9       10.60       29.55     29.39 o 
   5  20   9        0.00       29.25     34.26 o 
  -7  21   9        4.21      -63.85     63.85 o 
  -6  21   9       39.84      134.74     66.04 o 
  -5  21   9       45.60       29.99     31.50 o 
  -4  21   9        0.01        5.15     14.37 o 
  -3  21   9      138.88      132.99     21.40 o 
  -2  21   9      521.05      532.16     66.65 o 
  -1  21   9      463.77      418.40     50.43 o 
   0  21   9        5.26       -9.17     14.35 o 
   1  21   9        3.61        6.57     11.74 o 
   2  21   9      707.18      837.44     67.06 o 
   3  21   9      201.03      206.26     40.04 o 
   4  21   9       10.32       18.88     33.65 o 
   5  21   9        2.09        7.09     24.09 o 
  -6  22   9        7.61       58.30     55.44 o 
  -5  22   9       47.13       20.26     18.94 o 
  -4  22   9       46.78        4.84     41.03 o 
  -3  22   9       66.76       66.89     15.45 o 
  -2  22   9      665.38      718.16     50.61 o 
  -1  22   9      357.79      386.64     50.23 o 
   0  22   9      133.16      154.78     30.16 o 
   1  22   9      244.48      193.98     24.71 o 
   2  22   9       14.77       41.34     55.14 o 
   3  22   9        6.11       -5.02      8.06 o 
   4  22   9        9.81       51.05     36.14 o 
   5  22   9        4.01       -2.16     22.99 o 
  -6  23   9       98.64       87.64     62.58 o 
  -5  23   9       75.65      101.09     38.37 o 
  -4  23   9        0.59      -24.01     24.01 o 
  -3  23   9      303.00      283.97     40.15 o 
  -2  23   9       46.00       35.72     12.91 o 
  -1  23   9        8.28       12.50      9.58 o 
   0  23   9       74.03       72.82     28.18 o 
   1  23   9      169.42      161.94     13.77 o 
   2  23   9      180.78      172.28     31.85 o 
   3  23   9        3.73       10.82     17.55 o 
   4  23   9        0.86       73.95     45.09 o 
   5  23   9       20.68       70.72     57.52 o 
  -6  24   9        4.36       48.64     43.26 o 
  -5  24   9       25.52       42.18     23.80 o 
  -4  24   9       13.74       35.09     26.93 o 
  -3  24   9        0.05       -9.34     10.17 o 
  -2  24   9      116.70      124.73     20.42 o 
  -1  24   9       69.60       88.61     24.63 o 
   0  24   9        0.62      -14.88     14.88 o 
   1  24   9      302.11      300.97     26.66 o 
   2  24   9       14.08       48.69     41.92 o 
   3  24   9       77.48       57.31     35.36 o 
   4  24   9        0.72      -11.35     19.02 o 
  -6  25   9        0.13       52.21     47.04 o 
  -5  25   9        1.33       -6.28     16.97 o 
  -4  25   9        0.02      -18.41     18.41 o 
  -3  25   9       37.01       28.98     61.47 o 
  -2  25   9       27.20       24.39     12.76 o 
  -1  25   9      300.29      290.62     46.15 o 
   0  25   9       11.17      -12.16     12.30 o 
   1  25   9       22.09       -7.84      9.84 o 
   2  25   9      264.30      301.00     79.93 o 
   3  25   9       64.87       99.46     48.60 o 
   4  25   9        0.10       -7.40     16.01 o 
  -6  26   9        3.68        0.69     21.53 o 
  -5  26   9        2.43       26.34     19.33 o 
  -4  26   9        1.02       30.71     20.40 o 
  -3  26   9      370.33      402.05     89.17 o 
  -2  26   9      105.52      111.78     23.95 o 
  -1  26   9      161.45      143.20     33.74 o 
   0  26   9        1.94      -15.81     16.28 o 
   1  26   9        5.78       21.42     20.82 o 
   2  26   9       29.72       61.24     41.22 o 
   3  26   9      146.07      181.51     65.77 o 
   4  26   9        5.64        9.18     17.07 o 
  -6  27   9       27.29       28.87     19.16 o 
  -5  27   9        0.35      -11.21     11.97 o 
  -4  27   9        0.01       -0.09     12.37 o 
  -3  27   9        3.47       20.27     22.94 o 
  -2  27   9       56.12       65.82     35.62 o 
  -1  27   9        2.37       -4.44     22.83 o 
   0  27   9       11.91      -15.10     15.10 o 
   1  27   9      284.07      321.01     80.67 o 
   2  27   9       98.67      136.34     56.13 o 
   3  27   9       28.22       69.56     38.59 o 
   4  27   9        0.83       12.85     32.05 o 
  -6  28   9        5.37      -39.86     41.21 o 
  -5  28   9       53.41       12.69     48.36 o 
  -4  28   9       44.73       27.80     20.72 o 
  -3  28   9       13.36       -4.66     17.51 o 
  -2  28   9       12.21       37.30     17.94 o 
  -1  28   9       60.35       62.20     20.13 o 
   0  28   9        1.56      -11.71     12.90 o 
   1  28   9       55.82       81.07     46.04 o 
   2  28   9       64.35       51.47     37.57 o 
   3  28   9       25.48       22.51     24.05 o 
   4  28   9        2.16       31.39     33.16 o 
  -5  29   9       71.36       94.73     43.90 o 
  -4  29   9       10.19       34.29     23.46 o 
  -3  29   9        0.25       -9.72      9.72 o 
  -2  29   9        6.49       -5.93     11.43 o 
  -1  29   9        5.79        8.76     15.19 o 
   0  29   9      112.22      100.34     30.06 o 
   1  29   9        1.37      -25.38     27.72 o 
   2  29   9       48.42       35.50     32.56 o 
   3  29   9       48.83      102.31     52.75 o 
   4  29   9        9.87        7.81     12.15 o 
  -5  30   9        0.36       -1.74     15.64 o 
  -4  30   9        0.78        1.34     13.47 o 
  -3  30   9        0.01       25.40     14.04 o 
  -2  30   9       71.42       82.90     26.21 o 
  -1  30   9       88.54       94.36     28.25 o 
   0  30   9      150.85      196.15     49.27 o 
   1  30   9        1.01      -15.16     15.16 o 
   2  30   9       27.86       13.39     21.68 o 
   3  30   9        0.63      -23.21     30.06 o 
  -5  31   9       15.65       26.02     21.86 o 
  -4  31   9       15.69       14.19     31.88 o 
  -3  31   9       26.83       92.85     30.75 o 
  -2  31   9       95.92       74.47     23.18 o 
  -1  31   9       35.55       31.21     13.34 o 
   0  31   9       72.58      102.23     36.81 o 
   1  31   9        5.95        0.54     14.51 o 
   2  31   9        0.57      -29.05     29.05 o 
   3  31   9        1.93        0.15     20.57 o 
  -5  32   9        0.76        2.63     17.49 o 
  -4  32   9        9.85       12.97     28.59 o 
  -3  32   9        1.82        5.58     16.69 o 
  -2  32   9       10.80       10.32     10.09 o 
  -1  32   9        6.30        2.56      8.88 o 
   0  32   9       40.86       38.59     18.59 o 
   1  32   9        0.05       -7.48     14.57 o 
   2  32   9       42.86       29.11     26.13 o 
   3  32   9       46.31       53.08     42.09 o 
  -4  33   9       12.28        4.72     20.33 o 
  -3  33   9        2.64        9.21     14.78 o 
  -2  33   9       25.77       14.29     30.36 o 
  -1  33   9       56.20       39.18     21.56 o 
   0  33   9       10.81       55.89     26.08 o 
   1  33   9       13.44      -25.11     25.51 o 
   2  33   9        7.86        8.68      9.29 o 
   3  33   9       81.24       16.16     21.87 o 
  -4  34   9       21.66       66.23     41.32 o 
  -3  34   9       60.93       41.59     23.72 o 
  -2  34   9        5.48       -3.11     13.64 o 
  -1  34   9       16.37       15.36     19.78 o 
   0  34   9      188.57      201.49     54.83 o 
   1  34   9       28.99       24.98     25.68 o 
   2  34   9        0.71        9.48     26.10 o 
  -4  35   9        2.41       11.35     31.96 o 
  -3  35   9        3.40       19.28     15.73 o 
  -2  35   9       23.26        1.17     17.78 o 
  -1  35   9       19.49       25.44     15.81 o 
   0  35   9      117.39      204.63    151.43 o 
   1  35   9      100.90       89.66     44.59 o 
   2  35   9        1.75      -32.06     32.06 o 
  -3  36   9        0.19        6.91     12.01 o 
  -2  36   9       25.30       15.91     33.47 o 
  -1  36   9       69.98       97.75     32.11 o 
   0  36   9       20.16       -5.25     23.88 o 
   1  36   9       77.68       54.01     43.02 o 
   2  36   9       17.17      -33.26     33.26 o 
  -3  37   9        0.12        5.08     10.06 o 
  -2  37   9       31.20       23.79     12.81 o 
  -1  37   9      158.76      136.68     39.59 o 
   0  37   9       17.72        4.16     41.73 o 
   1  37   9       11.45       37.48     32.24 o 
  -3  38   9        5.50      -12.78     25.12 o 
  -2  38   9        7.53      -18.61     22.04 o 
  -1  38   9       37.08       15.52     13.66 o 
   0  38   9        3.17       14.83     66.15 o 
   1  38   9       37.03      105.41     59.14 o 
  -2  39   9       11.65       24.64     20.46 o 
  -1  39   9       15.74       19.26     14.89 o 
   0  39   9        2.44       -3.19    100.19 o 
  -6   0  10       35.13       47.78     43.15 o 
  -4   0  10      165.20      169.53     38.40 o 
  -2   0  10       91.84       72.98     16.54 o 
   0   0  10      415.25      393.10     67.17 o 
   2   0  10        5.80       -2.09      6.92 o 
   4   0  10       74.17       -7.35     32.66 o 
   6   0  10       20.62       40.80     43.13 o 
  -7   1  10        0.33       62.12     37.93 o 
  -6   1  10       30.63       23.20     20.21 o 
  -5   1  10      135.42      104.99     29.57 o 
  -4   1  10      231.94      178.00     27.25 o 
  -3   1  10      252.64      266.41     29.13 o 
  -2   1  10       93.15       89.01     12.70 o 
  -1   1  10       10.80       20.31      6.17 o 
   0   1  10      207.20      229.01     40.60 o 
   1   1  10       97.88       91.76     15.52 o 
   2   1  10       90.63       74.26     10.67 o 
   3   1  10      177.20      152.01     81.07 o 
   4   1  10       18.08       65.41     43.90 o 
   5   1  10       28.50       27.32     44.59 o 
   6   1  10        3.57       37.01     58.36 o 
  -7   2  10       36.83       16.37     19.99 o 
  -6   2  10      107.97      166.12     54.72 o 
  -5   2  10      376.16      337.65     35.76 o 
  -4   2  10      158.96      151.98     27.57 o 
  -3   2  10        2.93       -0.47      4.79 o 
  -2   2  10      105.11      120.39     13.95 o 
  -1   2  10      365.28      382.49     19.01 o 
   0   2  10      679.36      712.76     63.39 o 
   1   2  10      164.25      189.62     20.80 o 
   2   2  10       92.91      111.30     13.24 o 
   3   2  10        6.41      -11.94     17.12 o 
   4   2  10       43.76      111.26     48.24 o 
   5   2  10        8.80       61.14     46.37 o 
   6   2  10        1.86      -35.82     35.82 o 
  -7   3  10        0.12        0.02     13.57 o 
  -6   3  10       15.77        5.07     14.99 o 
  -5   3  10        1.88        7.36      8.95 o 
  -4   3  10       80.73       51.40     19.05 o 
  -3   3  10      751.18      747.67     44.15 o 
  -2   3  10        4.91       10.31      5.98 o 
  -1   3  10      607.31      637.09     25.55 o 
   0   3  10      304.53      353.48     44.32 o 
   1   3  10       79.90       69.36     13.58 o 
   2   3  10       11.08        3.46      7.76 o 
   3   3  10      294.58      271.48     55.46 o 
   4   3  10        4.64       13.22     26.55 o 
   5   3  10       75.31      129.61     84.27 o 
   6   3  10        9.36      -44.40     44.40 o 
  -7   4  10        0.02      -11.19     35.99 o 
  -6   4  10        1.21        9.05     12.31 o 
  -5   4  10      172.30      151.39     38.64 o 
  -4   4  10      617.48      664.44     51.69 o 
  -3   4  10       86.35       87.41     13.16 o 
  -2   4  10       19.15       14.32      4.16 o 
  -1   4  10       96.38      110.22     11.41 o 
   0   4  10       55.75       56.70     12.26 o 
   1   4  10       26.34       16.33      8.28 o 
   2   4  10      120.86      125.82     13.26 o 
   3   4  10      134.47      137.83     39.87 o 
   4   4  10        8.22        0.20     22.00 o 
   5   4  10        7.19       68.42     44.19 o 
  -7   5  10        5.67       -7.50     18.04 o 
  -6   5  10       36.16       27.48     19.91 o 
  -5   5  10      197.29      188.45     95.83 o 
  -4   5  10      483.25      519.16     45.44 o 
  -3   5  10       82.77       90.09     12.68 o 
  -2   5  10       79.15       77.65     10.93 o 
  -1   5  10      158.75      168.00     15.74 o 
   0   5  10      301.63      277.55     23.84 o 
   1   5  10      206.77      237.23     21.43 o 
   2   5  10        2.00        4.13      3.47 o 
   3   5  10      155.00      133.55     27.40 o 
   4   5  10       16.72       17.19     35.99 o 
   5   5  10       18.27      -16.34     68.85 o 
  -7   6  10        9.74       29.48     26.75 o 
  -6   6  10       10.21      -12.30     16.71 o 
  -5   6  10        1.81       -4.60     12.62 o 
  -4   6  10      186.15      188.95     23.54 o 
  -3   6  10       14.53       17.17      7.60 o 
  -2   6  10      246.83      249.03     18.75 o 
  -1   6  10     1160.26     1240.03     48.36 o 
   0   6  10      564.87      569.27     24.21 o 
   1   6  10      765.48      803.97     41.43 o 
   2   6  10      139.59      135.01     15.68 o 
   3   6  10       17.54       15.21      9.97 o 
   4   6  10      121.51      158.78     79.98 o 
   5   6  10       17.47       30.30     16.61 o 
  -7   7  10        2.26      -10.28     16.74 o 
  -6   7  10        1.07        5.38     16.62 o 
  -5   7  10      131.65      114.33     30.80 o 
  -4   7  10       91.88       81.76     17.46 o 
  -3   7  10      906.34      965.87     40.51 o 
  -2   7  10      194.17      186.05     15.07 o 
  -1   7  10     2027.85     2164.88     81.25 o 
   0   7  10      200.27      207.91     29.15 o 
   1   7  10       75.94      118.92     15.53 o 
   2   7  10       28.47       21.86     14.78 o 
   3   7  10      103.62       54.27     26.77 o 
   4   7  10       30.24       24.82     45.35 o 
   5   7  10       40.35       63.88     38.18 o 
  -7   8  10        4.33        8.92     15.90 o 
  -6   8  10       14.73       12.33     22.91 o 
  -5   8  10      262.40      275.64     44.04 o 
  -4   8  10     1696.69     1697.63     81.04 o 
  -3   8  10        7.81        2.24      4.67 o 
  -2   8  10      198.86      191.14     14.61 o 
  -1   8  10      284.36      317.83     29.89 o 
   0   8  10        6.99        1.93      4.92 o 
   1   8  10     1112.63     1140.15     45.96 o 
   2   8  10      110.14      118.64     21.54 o 
   3   8  10      602.25      566.26     60.71 o 
   4   8  10      179.08      140.05     71.75 o 
   5   8  10        8.59       88.74     48.30 o 
  -7   9  10        1.52      -13.34     39.65 o 
  -6   9  10       16.39        5.76     23.61 o 
  -5   9  10        0.02        8.81     11.98 o 
  -4   9  10      481.05      522.10     44.63 o 
  -3   9  10      203.94      179.90     22.80 o 
  -2   9  10     1146.04     1106.54     33.91 o 
  -1   9  10      179.55      172.99     19.98 o 
   0   9  10       23.43       20.92      7.15 o 
   1   9  10      222.26      248.93     20.38 o 
   2   9  10      119.99      116.92     17.69 o 
   3   9  10        1.20       13.38     13.16 o 
   4   9  10       72.83       79.34     48.94 o 
   5   9  10       52.94      -57.50     57.50 o 
  -7  10  10       48.90       86.37     41.48 o 
  -6  10  10       19.42       -3.63     15.24 o 
  -5  10  10       12.88       46.83     15.07 o 
  -4  10  10      406.53      379.73     38.00 o 
  -3  10  10      168.23      214.12     25.07 o 
  -2  10  10        5.06        2.76      2.54 o 
  -1  10  10      206.65      235.43     27.55 o 
   0  10  10      102.93       90.71     15.93 o 
   1  10  10      457.24      487.36     25.23 o 
   2  10  10        0.03        8.66      8.49 o 
   3  10  10       42.27       11.62     16.11 o 
   4  10  10        4.65      -10.51     16.37 o 
   5  10  10       38.52       89.72     59.48 o 
  -7  11  10        6.52       12.09     28.99 o 
  -6  11  10       10.62       39.62     19.51 o 
  -5  11  10        1.52        8.33     13.50 o 
  -4  11  10      142.42      163.96     24.56 o 
  -3  11  10       39.61       49.32     15.27 o 
  -2  11  10      382.92      369.24     28.21 o 
  -1  11  10      385.24      410.66     30.86 o 
   0  11  10        3.30        3.97     10.12 o 
   1  11  10      339.72      346.97     31.28 o 
   2  11  10       42.49       29.30     15.66 o 
   3  11  10      489.86      667.87     98.04 o 
   4  11  10       26.60       27.86     28.55 o 
   5  11  10       15.58      -16.89     28.17 o 
  -7  12  10       58.38       69.15     38.19 o 
  -6  12  10        0.10       -8.65     21.48 o 
  -5  12  10        3.69       10.98     16.44 o 
  -4  12  10      225.36      230.74     31.37 o 
  -3  12  10     2231.89     2168.54     77.31 o 
  -2  12  10      479.11      472.86     35.04 o 
  -1  12  10        8.11        2.28      2.70 o 
   0  12  10      688.98      740.44     47.09 o 
   1  12  10       15.99        6.60      6.45 o 
   2  12  10        6.86        4.21     13.31 o 
   3  12  10        1.06       -2.35     48.33 o 
   4  12  10        1.49      -16.30     17.85 o 
   5  12  10        0.00       39.14     46.29 o 
  -7  13  10       13.34       14.81     16.69 o 
  -6  13  10        7.52       -0.65     12.36 o 
  -5  13  10       12.69       41.55     15.81 o 
  -4  13  10       90.19       86.76     17.16 o 
  -3  13  10     1225.43     1285.32     59.00 o 
  -2  13  10      580.47      551.10     30.42 o 
  -1  13  10        0.83        1.53      5.14 o 
   0  13  10      102.45       81.67     13.14 o 
   1  13  10       14.46       15.86      5.65 o 
   2  13  10      507.98      491.41     46.48 o 
   3  13  10        0.60       61.02     70.92 o 
   4  13  10      189.09      173.73     50.47 o 
   5  13  10       10.55       12.44     16.03 o 
  -7  14  10       15.98      -14.84     14.84 o 
  -6  14  10        5.02       -8.45     12.69 o 
  -5  14  10       42.46       49.13     21.10 o 
  -4  14  10      516.47      482.16     42.80 o 
  -3  14  10      382.09      466.81     38.96 o 
  -2  14  10        4.51        0.99     16.09 o 
  -1  14  10       76.17       54.27     10.14 o 
   0  14  10        5.36       -0.01      7.13 o 
   1  14  10       35.62       26.42      9.89 o 
   2  14  10       89.58      127.01     43.03 o 
   3  14  10        4.58       30.52     21.43 o 
   4  14  10        4.75       17.56     14.89 o 
   5  14  10        3.35      -19.84     26.14 o 
  -7  15  10        3.29      -23.97     25.01 o 
  -6  15  10       29.23       70.62     48.36 o 
  -5  15  10        6.34        4.41     10.82 o 
  -4  15  10        3.03       10.41      9.75 o 
  -3  15  10      562.14      563.68     37.43 o 
  -2  15  10      623.11      733.58    113.12 o 
  -1  15  10        7.95       12.62     12.18 o 
   0  15  10      107.51      116.77     15.91 o 
   1  15  10       17.85       17.68     10.64 o 
   2  15  10        9.29        0.13     14.03 o 
   3  15  10        4.30       19.58     26.38 o 
   4  15  10        0.35      -13.57     32.30 o 
   5  15  10        0.18       16.28     56.62 o 
  -7  16  10      128.81      167.65     82.39 o 
  -6  16  10       10.07       20.34     33.23 o 
  -5  16  10       69.08       77.83     27.99 o 
  -4  16  10      107.41      131.39     22.29 o 
  -3  16  10      989.84     1054.52     36.78 o 
  -2  16  10      285.46      287.83     73.31 o 
  -1  16  10       55.85       55.30     18.10 o 
   0  16  10      224.85      211.97     20.76 o 
   1  16  10       16.46       11.52      9.12 o 
   2  16  10       53.75       46.38     23.52 o 
   3  16  10       36.97       68.37     32.21 o 
   4  16  10       13.29       34.90     26.21 o 
   5  16  10        0.14       -9.64     35.93 o 
  -7  17  10        1.69        6.30     20.09 o 
  -6  17  10        1.80      -26.36     31.71 o 
  -5  17  10      155.30      143.81     43.95 o 
  -4  17  10       10.81       29.65     13.47 o 
  -3  17  10      171.69      173.98     19.70 o 
  -2  17  10       19.84       20.08     38.86 o 
  -1  17  10       75.41       89.19     23.12 o 
   0  17  10      188.15      183.55     19.02 o 
   1  17  10      187.06      175.83     18.73 o 
   2  17  10        0.82        2.49     18.23 o 
   3  17  10        8.86      -26.98     26.98 o 
   4  17  10       56.05       50.68     24.72 o 
   5  17  10        9.71        8.41     32.57 o 
  -7  18  10       27.01       12.56     29.16 o 
  -6  18  10       13.16       96.81     58.32 o 
  -5  18  10        3.58      -21.47     49.94 o 
  -4  18  10      626.51      652.94     88.57 o 
  -3  18  10       68.04       57.98     11.57 o 
  -2  18  10       84.18      110.54     34.77 o 
  -1  18  10       31.89       24.33     17.16 o 
   0  18  10       50.10       57.33     21.02 o 
   1  18  10      120.75       98.29     13.80 o 
   2  18  10        0.65       -2.53     15.50 o 
   3  18  10        0.64       -6.93     52.00 o 
   4  18  10       55.94       53.43     36.48 o 
   5  18  10        0.23       42.40     40.81 o 
  -7  19  10       10.43       81.06     59.98 o 
  -6  19  10       56.45       87.69     64.38 o 
  -5  19  10        0.01      -19.32     19.32 o 
  -4  19  10        6.17        6.68     10.77 o 
  -3  19  10      499.72      456.94     24.65 o 
  -2  19  10       61.31      134.38     40.80 o 
  -1  19  10      505.14      462.16     53.80 o 
   0  19  10       14.00       14.52     21.60 o 
   1  19  10       78.25       86.40     11.85 o 
   2  19  10       22.21       75.46     33.51 o 
   3  19  10        8.99       -4.08     15.60 o 
   4  19  10       50.73       62.59     42.80 o 
   5  19  10        0.89       -4.61     14.64 o 
  -6  20  10      166.31      227.24     96.21 o 
  -5  20  10        2.15      -21.44     22.15 o 
  -4  20  10       22.65       39.78     22.20 o 
  -3  20  10      844.56      826.78     79.94 o 
  -2  20  10      122.25      228.02     40.11 o 
  -1  20  10        7.43        3.29     23.36 o 
   0  20  10        0.01       29.69     21.35 o 
   1  20  10      267.94      285.84     25.89 o 
   2  20  10        8.84       83.48     45.98 o 
   3  20  10       89.22      154.79     59.52 o 
   4  20  10       71.48       84.61     54.68 o 
   5  20  10        4.86       30.17     30.36 o 
  -6  21  10        7.28       68.44     64.97 o 
  -5  21  10        3.64       27.80     27.24 o 
  -4  21  10       10.39       57.17     28.09 o 
  -3  21  10       74.24       61.66     23.38 o 
  -2  21  10        0.41       64.74     23.18 o 
  -1  21  10        0.26        3.94     15.71 o 
   0  21  10        5.43       -0.07     13.11 o 
   1  21  10       59.21       54.26     22.32 o 
   2  21  10        0.47       42.66     34.45 o 
   3  21  10      534.46      563.30    112.95 o 
   4  21  10        4.63       34.89     43.49 o 
  -6  22  10       72.50      128.52     78.19 o 
  -5  22  10        5.93      -21.64     21.64 o 
  -4  22  10       54.48       34.48     55.44 o 
  -3  22  10      342.01      334.16     62.23 o 
  -2  22  10      330.25      334.30     49.51 o 
  -1  22  10        2.94      -17.98     18.07 o 
   0  22  10      128.45      124.44     26.68 o 
   1  22  10       14.16       34.62     10.57 o 
   2  22  10      810.56      888.44    137.65 o 
   3  22  10        2.74       70.49     43.79 o 
   4  22  10       43.41       53.04     27.66 o 
  -6  23  10       27.43      103.46     47.38 o 
  -5  23  10       15.98       16.55     58.58 o 
  -4  23  10        0.56       19.26     14.12 o 
  -3  23  10        0.22       13.59     12.64 o 
  -2  23  10        4.09       14.46      9.95 o 
  -1  23  10      158.35      148.26     30.52 o 
   0  23  10       53.79       22.11     14.07 o 
   1  23  10      316.19      333.98     85.22 o 
   2  23  10       81.43      104.28     48.89 o 
   3  23  10        1.26       38.86     32.73 o 
   4  23  10        4.67       -4.69     16.21 o 
  -6  24  10        0.61       -2.39     20.18 o 
  -5  24  10       66.59      104.40     43.89 o 
  -4  24  10       98.97       64.03     32.26 o 
  -3  24  10        3.49        0.85      9.15 o 
  -2  24  10      336.74      401.73     56.16 o 
  -1  24  10        2.68       -3.58      7.63 o 
   0  24  10        1.65      -25.43     25.43 o 
   1  24  10      214.35      240.44     71.27 o 
   2  24  10      204.46      173.98     63.70 o 
   3  24  10       16.01       -3.97     25.20 o 
   4  24  10        1.97       -0.47     10.08 o 
  -6  25  10       30.05       55.56     35.35 o 
  -5  25  10       12.16      -16.50     51.23 o 
  -4  25  10        0.35      -12.41     15.76 o 
  -3  25  10        0.29        7.67     28.07 o 
  -2  25  10        5.98       11.76     16.46 o 
  -1  25  10      149.17      182.28     37.97 o 
   0  25  10        6.73      -12.76     12.76 o 
   1  25  10       42.01       31.12     25.31 o 
   2  25  10       95.96      106.02     50.79 o 
   3  25  10       83.17       54.81     32.30 o 
   4  25  10       16.42        9.11     19.47 o 
  -6  26  10        0.82       16.23     21.70 o 
  -5  26  10       41.51      106.20     43.03 o 
  -4  26  10       17.85       -1.50     12.95 o 
  -3  26  10      215.60      336.57     66.12 o 
  -2  26  10       26.76        5.62      7.55 o 
  -1  26  10       86.90       56.92     19.76 o 
   0  26  10        0.56      -19.09     19.09 o 
   1  26  10       22.60       23.60     21.95 o 
   2  26  10       14.69        7.75     29.84 o 
   3  26  10        1.81       31.60     23.32 o 
   4  26  10        3.56       77.24     52.03 o 
  -5  27  10       16.06       14.01     25.90 o 
  -4  27  10        4.92       26.60     21.30 o 
  -3  27  10       99.37       87.25     35.09 o 
  -2  27  10      405.06      424.11     59.12 o 
  -1  27  10        1.01        0.58      9.54 o 
   0  27  10       31.82      -14.71     14.71 o 
   1  27  10       21.61       43.70     29.47 o 
   2  27  10        0.07       31.40     30.03 o 
   3  27  10       34.66       27.20     21.61 o 
   4  27  10        0.91       32.85     31.14 o 
  -5  28  10       16.13        2.24     12.23 o 
  -4  28  10       17.55       19.52     31.59 o 
  -3  28  10       53.69       66.44     23.18 o 
  -2  28  10        7.80      -29.11     32.20 o 
  -1  28  10       33.11       28.64     17.56 o 
   0  28  10        1.53      -11.85     29.50 o 
   1  28  10      154.65      173.16     64.94 o 
   2  28  10       80.12       75.37     41.29 o 
   3  28  10       24.57     1378.96    188.71 o 
  -5  29  10        1.07      -17.08     18.52 o 
  -4  29  10        2.56       20.09     31.58 o 
  -3  29  10       10.13       17.37     20.45 o 
  -2  29  10        7.20       -2.59      8.60 o 
  -1  29  10      105.36      119.92     33.09 o 
   0  29  10       35.90       49.58     26.80 o 
   1  29  10       24.31       57.62     34.04 o 
   2  29  10        4.57       11.45     14.15 o 
   3  29  10        0.71       43.19     36.78 o 
  -5  30  10       20.87       47.43     32.16 o 
  -4  30  10       25.80        5.45     19.90 o 
  -3  30  10       36.57       20.92     12.69 o 
  -2  30  10       95.53       81.46     27.58 o 
  -1  30  10        7.63        2.07     11.62 o 
   0  30  10        4.92      -26.56     67.45 o 
   1  30  10        0.10      -21.12     23.77 o 
   2  30  10        0.34       18.76     32.61 o 
   3  30  10        7.43      -23.97     26.49 o 
  -5  31  10        9.63        9.20     29.89 o 
  -4  31  10        6.63        8.75     35.75 o 
  -3  31  10        0.04        0.79     17.12 o 
  -2  31  10        6.80       -4.45     10.57 o 
  -1  31  10       33.19       18.92     13.95 o 
   0  31  10       17.79       15.27     16.57 o 
   1  31  10       10.40       13.33     24.45 o 
   2  31  10        4.19      -24.87     25.99 o 
   3  31  10        2.55       -1.61     10.99 o 
  -4  32  10       21.79       14.12     17.68 o 
  -3  32  10       18.85       39.97     16.74 o 
  -2  32  10        7.72       17.19     17.09 o 
  -1  32  10       19.87       15.03     12.08 o 
   0  32  10       55.93       46.54     23.56 o 
   1  32  10        3.60        3.26     17.49 o 
   2  32  10       18.96        5.08     23.74 o 
  -4  33  10        0.01      -12.03     47.66 o 
  -3  33  10        7.03       13.80     23.21 o 
  -2  33  10       42.73       11.45     17.11 o 
  -1  33  10       32.93       51.59     25.71 o 
   0  33  10       31.95       34.08     17.04 o 
   1  33  10        0.00       -9.54     23.02 o 
   2  33  10        4.78      -43.22     43.22 o 
  -4  34  10      328.85      452.56     72.11 o 
  -3  34  10       37.64       55.35     20.84 o 
  -2  34  10        0.65       13.18     18.16 o 
  -1  34  10       78.46       10.79     29.48 o 
   0  34  10       21.81       31.70     23.47 o 
   1  34  10        2.87        5.11     16.38 o 
   2  34  10        0.03        2.25     17.09 o 
  -3  35  10       99.87      147.71     37.43 o 
  -2  35  10        5.68        8.62      7.77 o 
  -1  35  10      104.00       83.62     44.92 o 
   0  35  10        1.21      -12.29     39.84 o 
   1  35  10        0.03       70.30     44.74 o 
  -3  36  10      102.45      101.12     28.71 o 
  -2  36  10       44.82       24.86     33.97 o 
  -1  36  10        8.06        0.67     16.30 o 
   0  36  10        5.07       -0.40     21.02 o 
   1  36  10        3.56      -35.51     35.51 o 
  -2  37  10       20.37       27.83     17.74 o 
  -1  37  10       34.59       26.59     20.37 o 
   0  37  10       63.05       32.60     36.40 o 
  -1  38  10        0.05       -8.23     18.78 o 
  -7   0  11       32.21       68.64     46.57 o 
  -5   0  11      156.73      141.43     55.09 o 
  -3   0  11      617.79      646.41     83.27 o 
  -1   0  11      198.39      215.60     21.55 o 
   1   0  11        3.67       -3.65      6.84 o 
   3   0  11       10.85       16.94     23.38 o 
   5   0  11       14.77       49.58     57.30 o 
  -7   1  11        0.74       17.43     22.57 o 
  -6   1  11        4.85        8.51     27.29 o 
  -5   1  11       96.01       89.96     42.46 o 
  -4   1  11       89.21       89.28     17.84 o 
  -3   1  11       34.37       14.22     10.80 o 
  -2   1  11     1783.35     1798.95     50.53 o 
  -1   1  11        2.76        4.14      3.49 o 
   0   1  11       44.17       43.60     18.72 o 
   1   1  11       17.63       21.01      6.33 o 
   2   1  11       77.93       69.00     12.08 o 
   3   1  11       27.43       32.64     24.07 o 
   4   1  11       29.47       21.59     24.25 o 
   5   1  11        0.04      -13.76     34.34 o 
  -7   2  11        0.44      -16.63     17.34 o 
  -6   2  11       21.61       56.46     33.63 o 
  -5   2  11        1.39       17.62     20.13 o 
  -4   2  11       66.06       63.67     29.78 o 
  -3   2  11        1.50       -3.09      5.85 o 
  -2   2  11      131.78      117.12     14.16 o 
  -1   2  11      131.45      126.56     12.49 o 
   0   2  11       28.94       22.38     16.95 o 
   1   2  11      330.41      295.07     30.19 o 
   2   2  11       86.68      114.43     14.44 o 
   3   2  11        0.03       -9.99     35.78 o 
   4   2  11        0.30       -4.30     30.40 o 
   5   2  11        3.24       19.16     23.39 o 
  -7   3  11        0.63        5.50      9.67 o 
  -6   3  11      149.04      151.16     42.43 o 
  -5   3  11       29.87       14.54     24.99 o 
  -4   3  11      136.00      151.58     16.98 o 
  -3   3  11      712.75      721.68     50.89 o 
  -2   3  11      179.84      184.84     18.37 o 
  -1   3  11      300.05      294.33     22.09 o 
   0   3  11      104.34      102.07     17.95 o 
   1   3  11      247.30      199.56     24.83 o 
   2   3  11       45.83       54.37     10.31 o 
   3   3  11        7.57       -3.53     46.94 o 
   4   3  11      104.75      145.56     53.38 o 
   5   3  11        3.07        8.79     30.38 o 
  -7   4  11       32.54       31.07     23.57 o 
  -6   4  11        2.90        8.84     19.08 o 
  -5   4  11        0.48       12.72     11.72 o 
  -4   4  11      182.82      134.23     26.20 o 
  -3   4  11     1084.70     1149.80     49.07 o 
  -2   4  11     1018.11      975.11     41.30 o 
  -1   4  11      505.59      513.58     34.79 o 
   0   4  11      287.26      299.43     29.85 o 
   1   4  11       16.57       23.41      7.75 o 
   2   4  11       45.81       40.89     11.57 o 
   3   4  11        9.18       12.46     39.95 o 
   4   4  11       36.80       80.87     41.05 o 
   5   4  11        1.22       26.68     33.44 o 
  -7   5  11       44.41       32.17     27.77 o 
  -6   5  11        0.75      -13.74     16.09 o 
  -5   5  11       15.59       20.53     20.09 o 
  -4   5  11        0.02        2.17      6.52 o 
  -3   5  11      385.58      402.83     28.70 o 
  -2   5  11      428.97      415.43     24.75 o 
  -1   5  11      233.87      247.70     29.93 o 
   0   5  11      740.27      719.63     40.80 o 
   1   5  11       11.59       10.05      9.92 o 
   2   5  11        7.82        6.51      6.55 o 
   3   5  11        3.08      -17.77     62.22 o 
   4   5  11        0.65       91.42     68.19 o 
   5   5  11        5.22      -21.32     26.86 o 
  -7   6  11        3.98        2.58     10.27 o 
  -6   6  11        1.93       -9.08     22.68 o 
  -5   6  11      111.72       93.61     26.34 o 
  -4   6  11      446.51      505.34     45.29 o 
  -3   6  11     1609.91     1575.24     55.80 o 
  -2   6  11       11.26        7.49      3.56 o 
  -1   6  11       65.77       49.91      8.16 o 
   0   6  11      361.84      347.21     19.45 o 
   1   6  11      244.65      276.68     24.84 o 
   2   6  11        1.17        2.14      5.15 o 
   3   6  11       90.49      124.64     39.16 o 
   4   6  11      220.92      211.82     56.46 o 
   5   6  11       15.47       63.83     45.64 o 
  -7   7  11       30.44       39.77     25.39 o 
  -6   7  11        1.20       28.24     25.22 o 
  -5   7  11        4.78      -12.95     12.95 o 
  -4   7  11      366.59      408.30     40.03 o 
  -3   7  11     1251.33     1329.15     50.37 o 
  -2   7  11      111.59      112.90     11.48 o 
  -1   7  11       66.47       70.26     13.17 o 
   0   7  11      260.42      252.13     34.01 o 
   1   7  11      513.22      477.74     31.91 o 
   2   7  11       96.53       92.26     13.39 o 
   3   7  11        0.69      -11.01     13.50 o 
   4   7  11       71.51      109.43     45.16 o 
   5   7  11       20.23       39.67     32.09 o 
  -7   8  11       12.88       15.35     17.25 o 
  -6   8  11        8.31       16.61     20.98 o 
  -5   8  11       44.43       27.62     22.00 o 
  -4   8  11       86.78       56.66     15.83 o 
  -3   8  11       52.41       38.20      8.21 o 
  -2   8  11       53.51       60.85      7.96 o 
  -1   8  11        6.03        9.68     12.51 o 
   0   8  11      114.58       99.11     20.62 o 
   1   8  11      190.73      223.44     20.19 o 
   2   8  11       38.20       28.57     10.81 o 
   3   8  11        8.95        9.29     20.65 o 
   4   8  11      346.46      400.13     76.45 o 
   5   8  11        4.24       39.44     37.36 o 
  -7   9  11       44.61       18.73     21.04 o 
  -6   9  11       18.04       56.90     33.21 o 
  -5   9  11       21.07       33.00     13.61 o 
  -4   9  11       87.43      105.05     24.30 o 
  -3   9  11     1561.37     1628.79     62.74 o 
  -2   9  11      166.71      175.71     13.07 o 
  -1   9  11      316.26      327.53     28.87 o 
   0   9  11        7.01        1.36     11.93 o 
   1   9  11       38.15       34.59      7.09 o 
   2   9  11       17.93       23.91      8.37 o 
   3   9  11      100.94      139.20     46.31 o 
   4   9  11      545.28      704.74    104.05 o 
   5   9  11        5.41       -0.90     49.83 o 
  -7  10  11       11.35      112.69    211.32 o 
  -6  10  11        2.29       -3.52     43.16 o 
  -5  10  11       62.02       49.79     19.46 o 
  -4  10  11      106.10      150.98     27.95 o 
  -3  10  11       84.81       90.52     17.55 o 
  -2  10  11      162.27      168.67     14.65 o 
  -1  10  11      461.26      496.12     35.65 o 
   0  10  11       71.53       59.18     15.59 o 
   1  10  11      123.77      122.60     19.73 o 
   2  10  11       10.33       23.51      7.76 o 
   3  10  11      117.25       82.11     37.12 o 
   4  10  11        2.13       31.66     24.74 o 
   5  10  11       21.55       44.02     30.13 o 
  -7  11  11       33.31       13.54     24.67 o 
  -6  11  11        3.18        0.74     17.60 o 
  -5  11  11       11.31       19.84     13.71 o 
  -4  11  11      102.48      101.24     19.07 o 
  -3  11  11     1175.52     1150.17     57.46 o 
  -2  11  11      958.76      947.86     49.64 o 
  -1  11  11      105.19      117.16     17.26 o 
   0  11  11      313.00      315.59     32.46 o 
   1  11  11      379.29      392.07     35.02 o 
   2  11  11      211.45      210.04     35.58 o 
   3  11  11       14.76       27.38     24.62 o 
   4  11  11        2.19        9.02     14.04 o 
   5  11  11        0.04        9.84     36.40 o 
  -7  12  11        9.21       18.47     20.98 o 
  -6  12  11       16.67       35.28     27.76 o 
  -5  12  11       91.03       64.87     28.60 o 
  -4  12  11      150.36      141.09     23.06 o 
  -3  12  11      150.10      164.31     26.74 o 
  -2  12  11      208.39      202.75     22.22 o 
  -1  12  11       28.82       19.29      7.24 o 
   0  12  11      126.43      138.28     19.41 o 
   1  12  11        7.14        9.81      8.42 o 
   2  12  11        3.95       11.33     12.40 o 
   3  12  11        2.19      -24.27     43.33 o 
   4  12  11      207.69      179.18     55.52 o 
   5  12  11        2.42       23.30     24.27 o 
  -7  13  11        0.41       40.56     27.93 o 
  -6  13  11       17.49       28.38     22.33 o 
  -5  13  11        2.35        9.95     12.95 o 
  -4  13  11      540.74      540.36     55.58 o 
  -3  13  11      166.79      172.58     27.07 o 
  -2  13  11       34.37       66.16     13.97 o 
  -1  13  11      168.22      191.45     30.77 o 
   0  13  11        0.08        1.42      4.23 o 
   1  13  11       14.41       26.60      9.38 o 
   2  13  11        0.86        8.59     11.27 o 
   3  13  11       16.04      -24.76     24.76 o 
   4  13  11       31.27       71.62     34.36 o 
   5  13  11       28.64      -22.69     22.69 o 
  -7  14  11       75.13      141.86     83.45 o 
  -6  14  11        0.03       13.08     16.33 o 
  -5  14  11       17.51       51.17     23.92 o 
  -4  14  11       94.59      101.38     33.40 o 
  -3  14  11       61.72       60.80     10.15 o 
  -2  14  11      162.53      212.47     35.64 o 
  -1  14  11       25.57       15.07      8.63 o 
   0  14  11      526.52      578.44     42.51 o 
   1  14  11        4.09        0.89     11.02 o 
   2  14  11       18.99        0.66     17.59 o 
   3  14  11       27.64       22.47     15.37 o 
   4  14  11       29.75       -7.13     32.23 o 
   5  14  11       15.52        5.11     25.40 o 
  -7  15  11       87.52       10.19     28.24 o 
  -6  15  11       39.94       67.97     55.57 o 
  -5  15  11       86.82       88.92     48.24 o 
  -4  15  11       27.98       34.96     20.68 o 
  -3  15  11       59.78       55.46     15.01 o 
  -2  15  11       48.75       94.49     24.14 o 
  -1  15  11      144.55      130.19     26.72 o 
   0  15  11       65.20       52.31     13.24 o 
   1  15  11       86.13      146.15     26.32 o 
   2  15  11        0.29       16.78     19.94 o 
   3  15  11        8.77       -2.33     45.00 o 
   4  15  11        5.70       16.79     13.84 o 
   5  15  11        0.02      -20.86     20.86 o 
  -7  16  11       37.32       42.53     47.85 o 
  -6  16  11        2.46       28.20     37.27 o 
  -5  16  11       13.46       39.91     43.37 o 
  -4  16  11       48.57       12.37     41.92 o 
  -3  16  11       13.43       19.84      9.90 o 
  -2  16  11      373.37      454.99     53.45 o 
  -1  16  11       57.58        1.40     10.02 o 
   0  16  11      322.84      342.38     30.84 o 
   1  16  11        4.50        8.36      9.18 o 
   2  16  11        0.30        1.83     10.96 o 
   3  16  11       21.61       19.31     13.49 o 
   4  16  11       10.74        1.56     30.82 o 
  -6  17  11       15.12      104.97     61.82 o 
  -5  17  11        6.03       10.30      9.00 o 
  -4  17  11       33.60       22.70     19.86 o 
  -3  17  11      493.67      464.31     70.79 o 
  -2  17  11      289.24      359.15     49.14 o 
  -1  17  11      217.42      183.86     34.18 o 
   0  17  11      219.65      205.31     44.47 o 
   1  17  11        0.27        8.04     12.45 o 
   2  17  11       44.67       90.06     22.94 o 
   3  17  11       42.23       23.89     31.66 o 
   4  17  11       17.68        5.44     24.37 o 
  -6  18  11        2.09       -2.54     39.17 o 
  -5  18  11        7.62       40.26     39.52 o 
  -4  18  11        8.68       -7.35     19.23 o 
  -3  18  11       51.50       24.89     16.67 o 
  -2  18  11     1452.23     1687.21    108.01 o 
  -1  18  11       30.96       35.62     18.32 o 
   0  18  11      146.91      146.73     17.66 o 
   1  18  11       65.09       43.13     24.50 o 
   2  18  11        0.03       12.97     13.75 o 
   3  18  11       11.14       19.78     45.17 o 
   4  18  11        4.06       29.76     31.65 o 
  -6  19  11       53.48       66.42     72.76 o 
  -5  19  11       20.18       13.61     15.75 o 
  -4  19  11        4.03      -20.32     20.32 o 
  -3  19  11      501.53      532.87     78.52 o 
  -2  19  11      366.61      458.26     56.60 o 
  -1  19  11       58.11       32.73     21.09 o 
   0  19  11       64.49       56.51     19.50 o 
   1  19  11        7.68        0.70     14.94 o 
   2  19  11       21.32       59.92     36.21 o 
   3  19  11        4.49      -15.63     15.63 o 
   4  19  11        0.16      -35.63     38.57 o 
  -6  20  11        0.20       34.68     29.47 o 
  -5  20  11       63.48      124.85     44.86 o 
  -4  20  11        0.80       14.92     15.89 o 
  -3  20  11       15.79       -0.96     17.71 o 
  -2  20  11        6.65       19.23     13.80 o 
  -1  20  11      258.71      251.70     41.07 o 
   0  20  11        6.29      -45.17     45.17 o 
   1  20  11       83.54       84.48     18.23 o 
   2  20  11      518.27      776.01    246.78 o 
   3  20  11       12.46       16.67     23.62 o 
   4  20  11        3.52      -10.28     18.62 o 
  -6  21  11        1.71      -18.84     18.84 o 
  -5  21  11        8.14       36.89     36.70 o 
  -4  21  11      214.53      319.52     68.21 o 
  -3  21  11       34.54       16.21     11.86 o 
  -2  21  11       83.89       59.20     19.62 o 
  -1  21  11        2.68       -5.69     18.65 o 
   0  21  11        0.13       -7.21      9.71 o 
   1  21  11       19.35       38.48     36.10 o 
   2  21  11      383.56      515.49    109.90 o 
   3  21  11       38.93       85.45     48.05 o 
   4  21  11      192.53      174.56     70.92 o 
  -6  22  11        4.53       -0.41     15.68 o 
  -5  22  11       23.68       69.86     31.94 o 
  -4  22  11       53.92      103.99     38.73 o 
  -3  22  11       10.97        8.80     12.94 o 
  -2  22  11      168.67      267.58     47.05 o 
  -1  22  11      149.85      247.44     42.84 o 
   0  22  11       13.39       22.47     20.09 o 
   1  22  11        2.99       -4.72     16.63 o 
   2  22  11       21.92       68.91     43.55 o 
   3  22  11      155.31      119.56     54.61 o 
   4  22  11      187.42      194.33     73.08 o 
  -6  23  11        0.38       26.38     22.85 o 
  -5  23  11        0.49      -11.43     32.36 o 
  -4  23  11       26.82        7.65      8.80 o 
  -3  23  11       38.98       19.21     13.82 o 
  -2  23  11     1041.82     1252.04     99.82 o 
  -1  23  11      144.58      139.96     42.74 o 
   0  23  11        8.13      -19.00     23.74 o 
   1  23  11       31.30       90.58     41.93 o 
   2  23  11      329.18      300.83     82.66 o 
   3  23  11       15.95       23.90     31.83 o 
   4  23  11       28.09       32.94     38.23 o 
  -6  24  11       84.45      106.51     54.70 o 
  -5  24  11        1.00      -12.53     27.94 o 
  -4  24  11       32.83       19.21     21.63 o 
  -3  24  11       90.01       68.25     27.15 o 
  -2  24  11      274.18      299.43     49.46 o 
  -1  24  11       94.01      114.19     30.54 o 
   0  24  11        0.01        3.01     21.46 o 
   1  24  11        0.01      -14.77     19.72 o 
   2  24  11       53.16      171.09     66.35 o 
   3  24  11       33.05       73.75     49.81 o 
  -5  25  11       24.53      -21.10     21.10 o 
  -4  25  11       11.83       17.12     20.89 o 
  -3  25  11       17.79       21.64     18.35 o 
  -2  25  11      180.54      184.06     40.33 o 
  -1  25  11      292.74      329.85     49.85 o 
   0  25  11      103.51      142.87     39.56 o 
   1  25  11        0.50       -5.17     14.27 o 
   2  25  11       15.60        3.44     18.57 o 
   3  25  11      178.33      324.40     93.54 o 
  -5  26  11       14.59        7.10     47.12 o 
  -4  26  11        0.39       10.08     12.28 o 
  -3  26  11        5.37        3.87     16.24 o 
  -2  26  11       25.33       20.53     13.60 o 
  -1  26  11       82.26       86.50     31.60 o 
   0  26  11        2.45      -15.64     53.37 o 
   1  26  11       75.61      142.84     67.89 o 
   2  26  11        9.75       -7.30     15.90 o 
   3  26  11      143.30      148.41     62.99 o 
  -5  27  11        4.51      -13.90     45.42 o 
  -4  27  11       15.63       22.31     21.17 o 
  -3  27  11        5.08        3.07     15.13 o 
  -2  27  11       61.19       60.96     29.46 o 
  -1  27  11      102.43      124.08     32.77 o 
   0  27  11        1.34       27.12     23.28 o 
   1  27  11       11.89       37.34     28.26 o 
   2  27  11        0.01       12.52     17.52 o 
   3  27  11        0.44      -15.81     22.03 o 
  -5  28  11       82.52       13.06     37.63 o 
  -4  28  11       17.50        6.37     21.40 o 
  -3  28  11        5.80       -5.70     17.15 o 
  -2  28  11        0.04       -8.44     23.11 o 
  -1  28  11      144.93      180.79     38.74 o 
   0  28  11       31.55       18.02     16.92 o 
   1  28  11       37.10       83.71     44.81 o 
   2  28  11       47.18       51.55     38.52 o 
   3  28  11       12.39      -32.44     32.44 o 
  -5  29  11        0.16       -1.68     18.10 o 
  -4  29  11       13.41       50.80     33.39 o 
  -3  29  11        3.67       26.71     27.33 o 
  -2  29  11       91.23      122.04     34.30 o 
  -1  29  11      104.41       62.17     25.65 o 
   0  29  11        3.78        6.48     41.96 o 
   1  29  11        9.15        9.80     15.32 o 
   2  29  11       10.34        0.93      9.34 o 
   3  29  11       24.95       12.08     32.71 o 
  -4  30  11        2.77       19.98     41.64 o 
  -3  30  11        3.69        2.33     18.06 o 
  -2  30  11      138.92      178.68     41.44 o 
  -1  30  11        5.17        6.96     17.59 o 
   0  30  11        3.69      -21.33     21.33 o 
   1  30  11        0.10       73.06     45.40 o 
   2  30  11       79.11       66.35     41.42 o 
  -4  31  11       17.61       20.69     21.85 o 
  -3  31  11       19.44       10.68     21.15 o 
  -2  31  11        3.42        2.82     29.56 o 
  -1  31  11        2.18        5.73     23.36 o 
   0  31  11       79.66       88.04     35.51 o 
   1  31  11       30.64       32.50     24.79 o 
   2  31  11       28.74       57.61     47.50 o 
  -4  32  11        1.29        1.54     10.07 o 
  -3  32  11       17.51       12.18     12.22 o 
  -2  32  11       89.37      105.53     33.05 o 
  -1  32  11       43.45       39.14     20.17 o 
   0  32  11        0.57       -5.04     37.45 o 
   1  32  11        2.16      -18.83     23.50 o 
   2  32  11       13.92       32.19     30.70 o 
  -3  33  11       33.64       42.32     15.86 o 
  -2  33  11        3.34        6.50     13.40 o 
  -1  33  11        9.37       16.07     20.98 o 
   0  33  11        0.01      -20.04     20.04 o 
   1  33  11       14.18        0.16     13.54 o 
  -3  34  11        1.02       19.87     16.60 o 
  -2  34  11        0.68      -17.91     17.91 o 
  -1  34  11        0.13      -22.43     22.43 o 
   0  34  11        1.24       26.95     25.48 o 
   1  34  11        6.03       -0.17      7.95 o 
  -2  35  11        3.47       -0.14     11.45 o 
  -1  35  11        1.01       -3.91     17.69 o 
   0  35  11        1.83       40.33     32.26 o 
  -2  36  11        0.09       10.13     13.87 o 
  -1  36  11        4.51       12.90     14.12 o 
   0  36  11       20.07       56.41     48.19 o 
  -6   0  12      126.74      163.18     68.21 o 
  -4   0  12       81.48       53.67     23.94 o 
  -2   0  12      504.36      542.19     35.81 o 
   0   0  12       14.44       -5.91      9.96 o 
   2   0  12       11.95       -2.25      9.10 o 
   4   0  12       16.71      453.91    138.44 o 
  -7   1  12        2.37       10.23     20.74 o 
  -6   1  12        3.21        4.07     16.73 o 
  -5   1  12       20.68        8.73     14.63 o 
  -4   1  12      487.97      488.53     47.35 o 
  -3   1  12       55.03       42.58     28.28 o 
  -2   1  12      297.49      304.07     22.52 o 
  -1   1  12      218.19      220.07     19.47 o 
   0   1  12      108.38      107.10     27.94 o 
   1   1  12        0.54        3.11      8.59 o 
   2   1  12       23.03       16.80      8.86 o 
   3   1  12       67.27      101.05     24.72 o 
   4   1  12        4.63        6.43     16.25 o 
   5   1  12        6.21      -23.42     72.02 o 
  -7   2  12       24.22       34.80     25.84 o 
  -6   2  12        0.21        7.19     16.96 o 
  -5   2  12      189.63      256.86     53.70 o 
  -4   2  12        0.25       -6.65      7.53 o 
  -3   2  12        0.17       -2.56      8.15 o 
  -2   2  12      401.18      426.07     26.02 o 
  -1   2  12      313.94      329.21     26.11 o 
   0   2  12        9.53       11.53      7.05 o 
   1   2  12        8.79        6.13      9.80 o 
   2   2  12      404.40      410.83     33.43 o 
   3   2  12        1.50        1.47     15.47 o 
   4   2  12       22.16       28.69     21.20 o 
   5   2  12        3.40        1.76     18.81 o 
  -7   3  12        0.34      -12.93     23.92 o 
  -6   3  12        7.90       64.99     30.76 o 
  -5   3  12        0.01       22.45     10.44 o 
  -4   3  12       54.36       35.91     13.82 o 
  -3   3  12     1493.66     1428.14     72.94 o 
  -2   3  12      128.31      117.73     13.04 o 
  -1   3  12      206.58      217.77     24.02 o 
   0   3  12      128.16      137.62     21.81 o 
   1   3  12       20.58       37.70     10.53 o 
   2   3  12       97.39      133.57     32.14 o 
   3   3  12        3.50        4.80      6.96 o 
   4   3  12        1.95        1.49     11.95 o 
   5   3  12        3.89       12.01     64.23 o 
  -7   4  12        1.50       -8.73     27.39 o 
  -6   4  12       41.05       22.81     31.28 o 
  -5   4  12        0.81        0.84     14.90 o 
  -4   4  12      487.21      473.49     32.32 o 
  -3   4  12     1040.37     1107.38     50.15 o 
  -2   4  12       51.81       71.79     10.25 o 
  -1   4  12        4.94        4.55      7.05 o 
   0   4  12       71.56       85.74     15.45 o 
   1   4  12      109.63       88.88     15.55 o 
   2   4  12       79.98       90.00     24.59 o 
   3   4  12        2.02       23.94     15.02 o 
   4   4  12       23.80       34.77     26.26 o 
   5   4  12       19.20       -9.05     41.82 o 
  -7   5  12       34.03       12.08     45.28 o 
  -6   5  12       27.85       11.33      8.97 o 
  -5   5  12       23.94       16.80     12.22 o 
  -4   5  12      216.39      220.66     30.73 o 
  -3   5  12      109.53      124.63     16.59 o 
  -2   5  12       47.39       46.12      6.65 o 
  -1   5  12       97.25       93.54     15.72 o 
   0   5  12       61.02       50.30     11.18 o 
   1   5  12       21.21       22.51      9.38 o 
   2   5  12      463.37      517.97     58.54 o 
   3   5  12       51.94       26.42     11.57 o 
   4   5  12        0.66       -1.50     11.70 o 
   5   5  12        3.63      -14.78     19.24 o 
  -7   6  12       82.61      138.31     49.89 o 
  -6   6  12        1.41       33.81     27.23 o 
  -5   6  12        0.83       -4.74     11.19 o 
  -4   6  12       30.50        5.63     18.06 o 
  -3   6  12        8.85        7.85      6.60 o 
  -2   6  12       46.99       61.59      7.98 o 
  -1   6  12       25.92       19.27      5.03 o 
   0   6  12      109.94      136.95     21.67 o 
   1   6  12        4.00        8.80     10.50 o 
   2   6  12        3.16       12.47     12.81 o 
   3   6  12      120.27      127.62     30.17 o 
   4   6  12        2.83       21.87     21.33 o 
   5   6  12        1.09        7.30     14.80 o 
  -7   7  12       19.52       -3.60     12.61 o 
  -6   7  12       45.67       32.16     36.49 o 
  -5   7  12       43.32       26.12     21.80 o 
  -4   7  12       33.91       17.54      9.65 o 
  -3   7  12       22.23       15.03      6.54 o 
  -2   7  12      413.00      415.80     20.56 o 
  -1   7  12        5.62       16.40      8.27 o 
   0   7  12      318.13      326.67     40.51 o 
   1   7  12      309.93      329.80     30.41 o 
   2   7  12        7.42        0.01     12.87 o 
   3   7  12       10.70       16.31     16.58 o 
   4   7  12      165.18      201.15     57.62 o 
   5   7  12        0.26        6.69     21.31 o 
  -7   8  12        2.91       75.19     36.36 o 
  -6   8  12       61.87       52.89     28.42 o 
  -5   8  12        1.35        6.35     10.34 o 
  -4   8  12        0.57       16.10      9.96 o 
  -3   8  12      203.30      227.93     20.94 o 
  -2   8  12      331.62      310.64     17.08 o 
  -1   8  12       32.91       21.67      9.62 o 
   0   8  12       33.54       39.47     15.04 o 
   1   8  12      411.82      384.86     29.65 o 
   2   8  12       22.43       26.07     12.08 o 
   3   8  12        4.32       24.16     15.64 o 
   4   8  12      126.61      201.13     57.80 o 
  -7   9  12        1.34       -3.46     25.54 o 
  -6   9  12       13.80       42.28     27.84 o 
  -5   9  12      124.63       95.03     26.89 o 
  -4   9  12       25.08       39.30     26.17 o 
  -3   9  12      265.99      262.30     22.23 o 
  -2   9  12       49.97       65.73     13.26 o 
  -1   9  12       35.00       30.29      7.15 o 
   0   9  12      189.81      215.97     31.58 o 
   1   9  12        1.48       23.80     12.02 o 
   2   9  12        0.17        6.45     11.25 o 
   3   9  12        5.53       12.16     11.17 o 
   4   9  12      109.06      152.99     55.25 o 
  -7  10  12       20.24       15.12     15.51 o 
  -6  10  12       30.62       53.21     28.43 o 
  -5  10  12       23.90       35.04     11.02 o 
  -4  10  12        2.10       23.06     17.62 o 
  -3  10  12      446.84      504.95     29.42 o 
  -2  10  12       43.43       56.46     11.77 o 
  -1  10  12       15.81        6.76      4.50 o 
   0  10  12      137.86      135.27     24.69 o 
   1  10  12      100.89       87.62     21.01 o 
   2  10  12      130.49      160.20     31.39 o 
   3  10  12       13.70       -0.25     46.60 o 
   4  10  12      114.55      150.15     58.35 o 
  -7  11  12       28.24        7.03     12.30 o 
  -6  11  12        3.09       19.12     21.73 o 
  -5  11  12        2.57       -6.51     13.57 o 
  -4  11  12      123.07      108.13     34.84 o 
  -3  11  12      787.70      830.60     38.84 o 
  -2  11  12      196.66      210.78     24.98 o 
  -1  11  12        0.08       -2.25     14.43 o 
   0  11  12       38.16       34.82     13.03 o 
   1  11  12       30.18       40.10     15.26 o 
   2  11  12        4.68       21.31     10.16 o 
   3  11  12       45.67      123.70     45.02 o 
   4  11  12        0.01       28.85     34.02 o 
  -7  12  12       20.25       20.90     62.02 o 
  -6  12  12        0.46        1.90     44.68 o 
  -5  12  12      137.60      196.68     38.03 o 
  -4  12  12       56.40       78.21     26.32 o 
  -3  12  12       20.73       49.83     15.11 o 
  -2  12  12      757.98      817.23     48.14 o 
  -1  12  12        3.32        3.68      5.16 o 
   0  12  12      172.88      209.95     30.53 o 
   1  12  12       10.57       13.55     16.52 o 
   2  12  12       65.72       76.05     22.34 o 
   3  12  12        2.39       25.52     38.53 o 
   4  12  12       63.50      106.84     40.40 o 
  -6  13  12       13.12       26.52     19.20 o 
  -5  13  12       83.76      101.50     27.93 o 
  -4  13  12        6.84      -10.01     14.61 o 
  -3  13  12      547.40      650.84     84.82 o 
  -2  13  12       75.02      107.94     19.81 o 
  -1  13  12       15.76        9.85      5.56 o 
   0  13  12      114.90      133.42     24.29 o 
   1  13  12      107.50      151.49     28.78 o 
   2  13  12        0.35        1.57      8.42 o 
   3  13  12       10.49      -19.29     22.42 o 
   4  13  12       26.55       38.15     23.18 o 
  -6  14  12        0.11       -0.55     19.37 o 
  -5  14  12       12.23       18.59     36.86 o 
  -4  14  12       37.90       38.16     21.97 o 
  -3  14  12       36.87       42.65     27.31 o 
  -2  14  12      271.83      299.07     44.08 o 
  -1  14  12        3.69        3.47      8.48 o 
   0  14  12        0.01        4.00     15.44 o 
   1  14  12       29.23       19.56     24.53 o 
   2  14  12        6.08      -10.52     15.44 o 
   3  14  12        0.02      -34.72     34.72 o 
   4  14  12        0.01      -11.46     25.72 o 
  -6  15  12       29.75       16.62     14.31 o 
  -5  15  12        0.35      -10.79     17.59 o 
  -4  15  12      237.55      260.14     58.03 o 
  -3  15  12       36.48       30.31     19.26 o 
  -2  15  12       24.52       47.61     37.99 o 
  -1  15  12       11.72       15.85      6.60 o 
   0  15  12      143.39      192.31     27.96 o 
   1  15  12       43.00       48.80     18.99 o 
   2  15  12       37.80       43.47     24.12 o 
   3  15  12        0.01       13.91     10.59 o 
   4  15  12      135.76       88.29     39.45 o 
  -6  16  12        5.39        4.26     14.69 o 
  -5  16  12       20.57       -1.09     11.61 o 
  -4  16  12        1.76       34.34     14.99 o 
  -3  16  12        1.80       -7.27     20.15 o 
  -2  16  12        3.39       24.40     16.55 o 
  -1  16  12        0.67       16.65     11.90 o 
   0  16  12        0.90        8.86      9.65 o 
   1  16  12        1.59        4.02     12.83 o 
   2  16  12        0.16       12.95     10.28 o 
   3  16  12       51.64       43.67     53.31 o 
   4  16  12       12.30       68.34     33.94 o 
  -6  17  12       20.64      -11.39     26.06 o 
  -5  17  12      100.30       83.61     86.41 o 
  -4  17  12        0.63        9.18     18.97 o 
  -3  17  12      256.56      280.62     70.49 o 
  -2  17  12      117.57       89.55     26.09 o 
  -1  17  12        8.37        9.29      5.87 o 
   0  17  12      155.64      203.92     26.05 o 
   1  17  12        2.68       18.32      9.45 o 
   2  17  12        4.21       13.42     11.16 o 
   3  17  12        0.24        3.34     14.21 o 
   4  17  12       57.31       98.07     39.17 o 
  -6  18  12       87.96      105.79     46.60 o 
  -5  18  12      135.43      179.48     55.69 o 
  -4  18  12        3.05      -13.78     15.59 o 
  -3  18  12      167.39      170.53     44.93 o 
  -2  18  12      625.78      679.22     70.61 o 
  -1  18  12       84.79       79.57     22.78 o 
   0  18  12        4.76      -13.89     13.89 o 
   1  18  12      131.89      143.31     25.06 o 
   2  18  12      145.07      127.91     28.72 o 
   3  18  12       73.36       56.02     32.00 o 
   4  18  12        1.42       12.15     17.39 o 
  -6  19  12       28.44        4.47     42.47 o 
  -5  19  12       14.05       81.14     35.14 o 
  -4  19  12      160.88      183.95     50.84 o 
  -3  19  12        2.51       -9.99     18.43 o 
  -2  19  12       97.21      103.37     25.05 o 
  -1  19  12      202.27      209.60     39.40 o 
   0  19  12      168.03      198.24     49.85 o 
   1  19  12       27.79       62.41     43.89 o 
   2  19  12       23.21       38.06     32.11 o 
   3  19  12       41.60       27.83     26.89 o 
   4  19  12        0.37       27.80     30.89 o 
  -6  20  12        0.12        1.04     10.09 o 
  -5  20  12       15.90        9.06     12.10 o 
  -4  20  12       47.00      103.54     41.32 o 
  -3  20  12        7.84        0.23     23.37 o 
  -2  20  12       25.52       49.69     21.51 o 
  -1  20  12      115.45       94.18     38.49 o 
   0  20  12       89.79       38.42     65.71 o 
   1  20  12        2.56       -5.02     13.88 o 
   2  20  12       40.08       57.99     39.25 o 
   3  20  12      189.83      202.70     74.23 o 
   4  20  12       27.97       43.57     40.06 o 
  -6  21  12       79.07      129.86     51.94 o 
  -5  21  12        2.97       25.62     21.52 o 
  -4  21  12       59.55       42.94     15.96 o 
  -3  21  12      214.90      265.52     56.31 o 
  -2  21  12       81.20      101.39     33.09 o 
  -1  21  12       24.55       30.21     15.95 o 
   0  21  12      256.26      274.26     57.71 o 
   1  21  12       31.12       45.04     33.99 o 
   2  21  12       14.23       -5.87     15.11 o 
   3  21  12       19.70       63.45     43.37 o 
  -5  22  12       23.03       34.37     24.82 o 
  -4  22  12       23.55       25.70     21.20 o 
  -3  22  12        9.55       24.23     17.57 o 
  -2  22  12        2.38       18.45     10.74 o 
  -1  22  12      275.45      288.69     46.77 o 
   0  22  12      108.53      101.01     34.99 o 
   1  22  12       10.29      -34.67     34.67 o 
   2  22  12        8.52       -6.27     14.87 o 
   3  22  12      102.87       97.64     51.21 o 
  -5  23  12      146.52      150.59     54.99 o 
  -4  23  12        5.18       -2.61     10.23 o 
  -3  23  12      183.98      178.60     39.31 o 
  -2  23  12      685.20      673.10     74.90 o 
  -1  23  12      182.26      216.21     40.41 o 
   0  23  12        8.80      -25.24     25.24 o 
   1  23  12      202.57      230.89     73.14 o 
   2  23  12       41.71       76.06     49.30 o 
   3  23  12       28.18       50.59     41.03 o 
  -5  24  12       24.48       -8.72     40.51 o 
  -4  24  12        3.04        1.75     26.01 o 
  -3  24  12       14.82       -4.36     14.76 o 
  -2  24  12      190.82      281.67     59.26 o 
  -1  24  12      121.18       99.12     31.45 o 
   0  24  12        0.66       -4.92     13.62 o 
   1  24  12       16.19       26.81     27.04 o 
   2  24  12       69.18       73.15     46.14 o 
   3  24  12       46.69       94.79     54.68 o 
  -5  25  12        0.70       -4.04     38.27 o 
  -4  25  12       59.62       55.04     30.79 o 
  -3  25  12        0.04       14.63     13.08 o 
  -2  25  12        4.20       28.73     20.46 o 
  -1  25  12        1.49       23.50     17.11 o 
   0  25  12      128.53      155.61     46.85 o 
   1  25  12       60.98       48.48     30.30 o 
   2  25  12        1.75        0.46     14.54 o 
   3  25  12        5.14       26.26     19.39 o 
  -5  26  12       12.16       -5.23     22.38 o 
  -4  26  12        0.70       14.45     46.43 o 
  -3  26  12        7.22       -1.90     15.61 o 
  -2  26  12       13.43        2.33     16.17 o 
  -1  26  12       51.49       42.02     32.83 o 
   0  26  12       14.83        4.12     13.28 o 
   1  26  12       11.78       60.61     41.31 o 
   2  26  12       93.92      182.88     71.79 o 
   3  26  12        8.85      -35.91     35.91 o 
  -5  27  12        3.49        1.84     17.08 o 
  -4  27  12       34.21       15.88     28.97 o 
  -3  27  12       12.96       69.41     22.29 o 
  -2  27  12        0.55        4.12     16.01 o 
  -1  27  12      160.30      184.39     41.99 o 
   0  27  12        9.54       20.47     18.48 o 
   1  27  12        1.27        0.61     28.01 o 
   2  27  12       80.78       26.67     29.64 o 
  -4  28  12       83.10      130.56     46.01 o 
  -3  28  12       19.74       15.37     13.80 o 
  -2  28  12       35.85       31.99      8.55 o 
  -1  28  12       68.45       75.73     26.82 o 
   0  28  12        1.09       13.86     42.73 o 
   1  28  12       13.16       14.03     25.54 o 
   2  28  12       39.09       21.14     20.83 o 
  -4  29  12       10.44       36.34     25.66 o 
  -3  29  12       54.32       31.06     29.17 o 
  -2  29  12       10.14       17.27     13.08 o 
  -1  29  12        1.21      -10.04     14.14 o 
   0  29  12       15.99       54.49     29.99 o 
   1  29  12        3.43       55.80     39.95 o 
   2  29  12        4.38        2.82     11.28 o 
  -4  30  12       25.39       19.93     15.33 o 
  -3  30  12       15.89       24.38     16.02 o 
  -2  30  12       37.71       -8.16     17.57 o 
  -1  30  12        0.14        9.29     10.03 o 
   0  30  12        7.85       37.22     32.77 o 
   1  30  12        3.66      -31.16     31.16 o 
   2  30  12        3.14       15.20     33.37 o 
  -3  31  12      191.94      208.80     48.30 o 
  -2  31  12       17.00       50.62     24.66 o 
  -1  31  12        7.41        1.73     11.75 o 
   0  31  12       40.07       16.24     30.44 o 
   1  31  12        4.07       49.65     35.88 o 
  -3  32  12       14.46       93.52     43.05 o 
  -2  32  12       14.94       13.27     24.82 o 
  -1  32  12        0.21        4.24      8.57 o 
   0  32  12       12.00      -36.06     36.06 o 
   1  32  12        7.06      -35.26     35.26 o 
  -3  33  12        5.23       11.83     10.72 o 
  -2  33  12       23.06       39.76     23.67 o 
  -1  33  12        0.10        2.66     12.46 o 
   0  33  12        2.53       -4.27     13.34 o 
  -2  34  12        0.95        1.45     12.75 o 
  -1  34  12       83.87      110.07     34.37 o 
   0  34  12        0.39      -34.74     34.74 o 
  -7   0  13       18.80      -16.62     25.03 o 
  -5   0  13      196.97      366.76     90.22 o 
  -3   0  13       13.58       33.27     36.63 o 
  -1   0  13      422.83      503.40     53.52 o 
   1   0  13       13.12       28.42     24.68 o 
   3   0  13        6.64       -7.89     12.59 o 
  -7   1  13       13.59       17.75     26.88 o 
  -6   1  13        0.95       39.08     29.57 o 
  -5   1  13        0.67       -4.74     11.76 o 
  -4   1  13      101.76       90.27     19.37 o 
  -3   1  13      124.44      133.78     26.07 o 
  -2   1  13      110.97      133.02     16.12 o 
  -1   1  13       20.02       31.48     10.81 o 
   0   1  13      293.05      315.09     36.33 o 
   1   1  13       26.68       36.38     18.51 o 
   2   1  13        8.05       -0.92      8.84 o 
   3   1  13        2.09       -4.46     21.11 o 
   4   1  13        1.78       11.32     16.35 o 
  -7   2  13        5.96       -2.58     28.63 o 
  -6   2  13        0.00        8.92     43.39 o 
  -5   2  13       15.69       34.34     15.70 o 
  -4   2  13      164.49      106.26     16.92 o 
  -3   2  13      346.76      353.69     44.26 o 
  -2   2  13      135.60      169.00     17.75 o 
  -1   2  13        1.04        2.27      7.78 o 
   0   2  13       38.29       56.58     14.88 o 
   1   2  13        1.60        2.00     10.31 o 
   2   2  13        8.84       27.71     14.15 o 
   3   2  13        0.01        7.81      9.12 o 
   4   2  13        0.00      -14.45     17.37 o 
  -7   3  13        1.40       -8.99     27.14 o 
  -6   3  13        3.80       -5.42     15.38 o 
  -5   3  13       41.24       54.32     18.51 o 
  -4   3  13      202.43      215.71     25.32 o 
  -3   3  13      282.61      306.90     42.12 o 
  -2   3  13       61.65       71.44     10.14 o 
  -1   3  13      560.24      597.13     45.89 o 
   0   3  13      391.34      386.45     37.81 o 
   1   3  13      249.61      229.52     31.64 o 
   2   3  13       55.43       36.17     24.91 o 
   3   3  13        0.24        2.12     15.55 o 
   4   3  13        3.44       -4.63     16.90 o 
  -7   4  13       20.29       47.24     33.14 o 
  -6   4  13        0.75       -2.88     44.27 o 
  -5   4  13        5.98       -9.09     14.75 o 
  -4   4  13        6.14        1.83     17.67 o 
  -3   4  13      263.37      245.49     23.91 o 
  -2   4  13      141.17      158.15     13.30 o 
  -1   4  13        0.42        7.33      7.90 o 
   0   4  13       30.12       26.17      9.20 o 
   1   4  13       15.23        0.26     10.13 o 
   2   4  13       25.05       56.71     21.73 o 
   3   4  13        7.70        3.69     12.25 o 
   4   4  13        9.73        6.12     18.64 o 
  -7   5  13       64.48       72.11     76.79 o 
  -6   5  13        2.85      -12.98     21.38 o 
  -5   5  13        7.18       32.61     17.69 o 
  -4   5  13       50.18       50.81     14.60 o 
  -3   5  13      166.11      172.58     17.70 o 
  -2   5  13      324.36      310.51     18.20 o 
  -1   5  13      351.12      381.10     21.32 o 
   0   5  13       48.72       56.71      9.32 o 
   1   5  13        5.80       53.11     18.46 o 
   2   5  13        0.01       10.04     13.14 o 
   3   5  13       16.54       15.16      9.94 o 
   4   5  13       34.20       25.30     22.88 o 
  -6   6  13       24.08       23.25     12.35 o 
  -5   6  13        1.74        9.21     15.11 o 
  -4   6  13       17.65       25.59     21.45 o 
  -3   6  13       95.06       95.85     13.12 o 
  -2   6  13        5.22        9.59      4.63 o 
  -1   6  13       20.54        4.35      8.79 o 
   0   6  13        5.80       18.47     12.10 o 
   1   6  13      140.47      121.61     27.87 o 
   2   6  13       91.00      118.05     30.17 o 
   3   6  13       42.79       42.30     16.94 o 
   4   6  13       23.60       68.00     28.08 o 
  -6   7  13       25.86        0.81     40.21 o 
  -5   7  13      138.42      116.12     29.73 o 
  -4   7  13      121.33      104.32     36.59 o 
  -3   7  13       24.49       32.08      7.92 o 
  -2   7  13      197.36      198.93     15.02 o 
  -1   7  13      379.67      365.38     33.17 o 
   0   7  13      646.12      680.75     61.60 o 
   1   7  13        4.58       16.19     16.67 o 
   2   7  13       16.03       31.83     12.13 o 
   3   7  13        1.79        8.72     13.03 o 
   4   7  13        3.58        3.34      9.17 o 
  -6   8  13       34.56       36.29     25.63 o 
  -5   8  13       36.52       99.28     31.39 o 
  -4   8  13       30.46       10.19     22.05 o 
  -3   8  13     1442.40     1584.38     50.85 o 
  -2   8  13      108.19      103.01     16.30 o 
  -1   8  13        0.43        2.87      6.34 o 
   0   8  13      364.20      407.53     46.88 o 
   1   8  13       64.68       53.85     20.84 o 
   2   8  13        0.02       -1.34     10.27 o 
   3   8  13       25.07       19.48     14.40 o 
   4   8  13       96.88       74.04     27.14 o 
  -6   9  13        0.22      -20.48     20.48 o 
  -5   9  13       18.96       51.31     20.13 o 
  -4   9  13      177.93      199.43     48.70 o 
  -3   9  13       15.25       12.68      4.40 o 
  -2   9  13       44.29       49.58     10.23 o 
  -1   9  13       30.09       31.68      9.44 o 
   0   9  13        1.34       25.06     13.11 o 
   1   9  13      171.92      214.64     38.98 o 
   2   9  13       91.00       87.14     26.07 o 
   3   9  13        0.02        4.51     13.26 o 
   4   9  13        1.45       -3.92     19.05 o 
  -6  10  13       86.91       82.83     38.92 o 
  -5  10  13        4.24       18.08     12.80 o 
  -4  10  13      149.60      109.60     36.27 o 
  -3  10  13       17.44        9.62      4.49 o 
  -2  10  13       14.78       21.81      8.99 o 
  -1  10  13        4.31       10.86      7.28 o 
   0  10  13       82.98      125.14     25.83 o 
   1  10  13       47.35       41.21     18.18 o 
   2  10  13        1.43      -13.47     13.47 o 
   3  10  13        9.96        5.78     23.26 o 
   4  10  13       87.57      134.16     46.12 o 
  -6  11  13       10.70       19.05     22.12 o 
  -5  11  13        3.18      -10.07     10.07 o 
  -4  11  13       26.04       10.06     34.16 o 
  -3  11  13       69.11       68.05     27.36 o 
  -2  11  13       85.96       97.00     15.84 o 
  -1  11  13      165.94      166.96     22.19 o 
   0  11  13       70.57       83.69     23.25 o 
   1  11  13       24.18       27.29     11.03 o 
   2  11  13        2.38        9.40     12.78 o 
   3  11  13        6.63       -5.87     13.99 o 
   4  11  13        1.22       -4.59     38.35 o 
  -6  12  13       66.09       36.85     29.67 o 
  -5  12  13        3.36        2.47     13.63 o 
  -4  12  13       38.40       39.93     18.86 o 
  -3  12  13       20.68       11.80     57.71 o 
  -2  12  13      296.17      308.44     28.77 o 
  -1  12  13       54.02       39.66      8.18 o 
   0  12  13        2.80       -9.47     23.14 o 
   1  12  13       10.78       10.78      9.35 o 
   2  12  13        9.39        5.09     13.03 o 
   3  12  13       16.19       10.45     27.19 o 
   4  12  13        0.28       -5.60     71.19 o 
  -6  13  13       10.48       -8.43     46.68 o 
  -5  13  13        0.21       -5.75     23.46 o 
  -4  13  13        9.07       12.75     12.82 o 
  -3  13  13      512.98      569.71     79.63 o 
  -2  13  13      120.15      117.52     18.55 o 
  -1  13  13        0.01       -1.22     10.86 o 
   0  13  13       21.57       21.00      9.17 o 
   1  13  13       98.33       67.74     24.92 o 
   2  13  13       13.55        7.65     23.65 o 
   3  13  13       48.75       69.34     25.62 o 
   4  13  13       10.86       -0.23     36.24 o 
  -6  14  13       33.30       19.10     18.22 o 
  -5  14  13        7.92       13.66     16.66 o 
  -4  14  13      170.76      293.47     79.16 o 
  -3  14  13       17.77       10.21     14.95 o 
  -2  14  13      192.17      242.06     29.57 o 
  -1  14  13       38.81       19.70      9.66 o 
   0  14  13       33.30       39.25     15.23 o 
   1  14  13       72.01       58.02     17.31 o 
   2  14  13        3.41       15.54     11.23 o 
   3  14  13        6.10        0.31     17.89 o 
   4  14  13        6.10      -17.54     25.24 o 
  -6  15  13        7.67      197.24    154.34 o 
  -5  15  13       37.32        7.00     21.51 o 
  -4  15  13        0.01        1.44     12.69 o 
  -3  15  13       31.26       13.50     19.14 o 
  -2  15  13       12.24       15.30     16.30 o 
  -1  15  13        2.79        5.48      5.34 o 
   0  15  13        3.60        6.40      3.85 o 
   1  15  13        8.76        8.84      9.89 o 
   2  15  13       75.96       78.90     24.05 o 
   3  15  13        0.17       16.31     13.67 o 
  -6  16  13       87.63      105.68     47.33 o 
  -5  16  13        0.05        8.16     23.51 o 
  -4  16  13       54.73       52.62     34.52 o 
  -3  16  13       41.47       28.92     31.87 o 
  -2  16  13      679.98      719.25     72.55 o 
  -1  16  13       48.50       33.98     17.60 o 
   0  16  13       74.54       55.16     30.23 o 
   1  16  13        0.10        1.34     12.39 o 
   2  16  13       27.81       32.69     28.92 o 
   3  16  13       10.25       35.25     25.80 o 
  -6  17  13       17.75      -17.53     28.80 o 
  -5  17  13       54.72       43.33     32.11 o 
  -4  17  13        1.84       -9.19     34.71 o 
  -3  17  13       68.57       73.36     24.83 o 
  -2  17  13       29.60       68.64     34.06 o 
  -1  17  13       16.36       -8.00     16.95 o 
   0  17  13       46.16       36.37     18.27 o 
   1  17  13        0.08      -12.33     17.12 o 
   2  17  13        8.19      -18.52     18.52 o 
   3  17  13       80.75       96.72     41.79 o 
  -6  18  13        6.46       -7.67     16.20 o 
  -5  18  13       54.09       91.98     41.34 o 
  -4  18  13        0.12      -12.17     15.27 o 
  -3  18  13       62.40       44.01     15.42 o 
  -2  18  13       56.46       67.51     44.53 o 
  -1  18  13       14.84       -4.52     14.74 o 
   0  18  13        4.04        7.57     14.94 o 
   1  18  13        0.31      -26.52     26.52 o 
   2  18  13       25.46       33.08     89.16 o 
   3  18  13        0.77       31.99     20.14 o 
  -5  19  13       54.26       66.11     33.64 o 
  -4  19  13        1.33      -13.82     49.26 o 
  -3  19  13       61.53       71.22     20.92 o 
  -2  19  13      434.56      545.77     65.04 o 
  -1  19  13       17.90       13.36     15.88 o 
   0  19  13       11.57        2.44     12.07 o 
   1  19  13       35.27       48.05     34.32 o 
   2  19  13       48.71      122.55     40.81 o 
   3  19  13       35.89       27.12     20.30 o 
  -5  20  13       30.62       53.12     37.90 o 
  -4  20  13        2.65       -4.79     10.49 o 
  -3  20  13       96.04      122.82     27.61 o 
  -2  20  13      157.91      220.36     42.39 o 
  -1  20  13        4.86        6.73      8.47 o 
   0  20  13       31.98       46.64     39.25 o 
   1  20  13        0.26      -16.58     25.90 o 
   2  20  13      165.15      254.41     84.44 o 
   3  20  13       10.38       55.43     45.60 o 
  -5  21  13       26.45       17.38     11.51 o 
  -4  21  13       47.84       67.09     33.46 o 
  -3  21  13        6.87        7.65     10.02 o 
  -2  21  13       37.11       29.25     15.84 o 
  -1  21  13       23.11       16.62     10.20 o 
   0  21  13        0.74      -37.32     37.32 o 
   1  21  13       23.98       63.88     40.28 o 
   2  21  13        0.47       -7.25     16.96 o 
   3  21  13        9.49        3.16     30.63 o 
  -5  22  13        6.27        4.61      9.81 o 
  -4  22  13        1.28        9.82     13.04 o 
  -3  22  13       67.76       35.48     25.31 o 
  -2  22  13       38.63        6.20     16.39 o 
  -1  22  13       36.62       48.46     27.12 o 
   0  22  13       55.46       28.41     29.31 o 
   1  22  13       13.54       22.42     28.51 o 
   2  22  13        0.89        0.16     17.27 o 
   3  22  13       58.23      111.76     68.41 o 
  -5  23  13        0.03       56.60     29.58 o 
  -4  23  13        0.63      -11.31     37.48 o 
  -3  23  13        6.14        9.49     10.96 o 
  -2  23  13       17.85        9.83     10.25 o 
  -1  23  13        0.30       18.20     17.60 o 
   0  23  13       79.49      126.20     62.76 o 
   1  23  13        8.91       -3.03     21.27 o 
   2  23  13       28.72      114.66     61.02 o 
  -5  24  13        0.88      -21.98     22.16 o 
  -4  24  13        9.77       15.83     43.80 o 
  -3  24  13       22.49       -0.13      9.64 o 
  -2  24  13       69.26       51.98     33.81 o 
  -1  24  13        0.06       12.69     15.86 o 
   0  24  13      130.85      115.77     56.74 o 
   1  24  13      118.11      110.49     52.05 o 
   2  24  13       17.46       22.10     33.53 o 
  -4  25  13        0.98       -4.38     24.39 o 
  -3  25  13        7.75        2.77      8.75 o 
  -2  25  13       43.20       28.80     12.26 o 
  -1  25  13       11.53      -16.14     16.14 o 
   0  25  13        0.35        5.82     13.71 o 
   1  25  13       14.09       38.15     37.17 o 
   2  25  13        8.24       44.10     36.85 o 
  -4  26  13        2.62      -16.43     16.43 o 
  -3  26  13        8.10       17.86     12.94 o 
  -2  26  13       65.25       33.87     34.93 o 
  -1  26  13       67.17       66.25     35.78 o 
   0  26  13       15.16        4.38     15.73 o 
   1  26  13       81.13       68.17     51.89 o 
   2  26  13        1.09      -37.23     37.23 o 
  -4  27  13       58.22       55.83     26.09 o 
  -3  27  13        0.43      -14.53     18.53 o 
  -2  27  13        0.90        8.95     15.13 o 
  -1  27  13      385.67      354.37     58.78 o 
   0  27  13       14.93       40.23     37.93 o 
   1  27  13       20.68      173.21     71.02 o 
  -4  28  13       31.77       46.45     25.67 o 
  -3  28  13        1.89       17.34     12.29 o 
  -2  28  13        0.14        9.60      8.59 o 
  -1  28  13        1.61       46.79     21.58 o 
   0  28  13       47.89       48.03     48.08 o 
   1  28  13       10.17       31.86     38.07 o 
  -3  29  13       30.42       37.91     19.50 o 
  -2  29  13        6.56        4.00     14.24 o 
  -1  29  13       15.60        2.54     25.64 o 
   0  29  13      147.64      126.73     64.67 o 
   1  29  13       10.65      -12.42     20.84 o 
  -3  30  13        0.24       18.37     17.14 o 
  -2  30  13       18.40      -11.47     15.85 o 
  -1  30  13       23.01        1.05     26.89 o 
   0  30  13       42.78      111.23     61.81 o 
  -2  31  13       11.57        2.51     16.25 o 
  -1  31  13        4.26       25.07     19.07 o 
   0  31  13        0.47      -18.80     24.65 o 
  -1  32  13       20.99        9.52     11.01 o 
  -6   0  14       17.61        3.42     12.72 o 
  -4   0  14       95.39       21.56     24.48 o 
  -2   0  14      581.67      652.69     69.99 o 
   0   0  14       56.76       54.20     32.86 o 
   2   0  14       70.64       40.06     25.04 o 
   4   0  14        2.10       10.91     26.48 o 
  -6   1  14       12.45       16.02     32.04 o 
  -5   1  14        0.49       -2.70     10.54 o 
  -4   1  14        3.16        1.90      7.47 o 
  -3   1  14        0.61        0.14      6.41 o 
  -2   1  14      514.66      503.86     32.89 o 
  -1   1  14        8.69       10.08     13.80 o 
   0   1  14        2.77       -5.05     10.75 o 
   1   1  14       62.43       98.29     30.34 o 
   2   1  14        7.11       13.55     12.56 o 
   3   1  14       18.90        4.75     15.22 o 
   4   1  14        0.96       -0.39     20.24 o 
  -6   2  14       64.27       97.20     36.59 o 
  -5   2  14        0.63        7.48      8.62 o 
  -4   2  14      140.55      134.91     24.87 o 
  -3   2  14       14.93       20.71     12.98 o 
  -2   2  14        1.09       11.00      8.63 o 
  -1   2  14       10.95       12.49      9.85 o 
   0   2  14       95.99      113.01     32.33 o 
   1   2  14       40.60       38.05     12.54 o 
   2   2  14       17.88       43.49     20.10 o 
   3   2  14        0.05        2.72     11.66 o 
   4   2  14       18.80        1.71     11.46 o 
  -6   3  14       20.25       26.46     21.83 o 
  -5   3  14        0.50        9.20     12.22 o 
  -4   3  14       79.50       47.01     16.73 o 
  -3   3  14       19.45       15.35      7.92 o 
  -2   3  14      420.61      464.55     26.27 o 
  -1   3  14       37.78       36.38      9.25 o 
   0   3  14       71.80       80.16     15.41 o 
   1   3  14       11.62       30.87     14.59 o 
   2   3  14       17.64       21.96      9.56 o 
   3   3  14        0.51        6.62     11.01 o 
   4   3  14        3.76       36.56     40.19 o 
  -6   4  14        1.60        6.14      8.82 o 
  -5   4  14        5.86       25.76     17.51 o 
  -4   4  14       12.10        2.90      8.87 o 
  -3   4  14       33.21       27.42      8.10 o 
  -2   4  14       82.76       83.17     10.40 o 
  -1   4  14       14.35        8.35     12.47 o 
   0   4  14       22.02        4.95     17.65 o 
   1   4  14       23.04       45.16     14.33 o 
   2   4  14       89.17       85.87     24.14 o 
   3   4  14       18.74       -5.19      9.66 o 
   4   4  14        3.10       19.47     16.51 o 
  -6   5  14        9.72       -1.01     17.93 o 
  -5   5  14        0.12       -7.63     13.66 o 
  -4   5  14       30.93       21.59     13.06 o 
  -3   5  14       92.61      107.58     14.43 o 
  -2   5  14       24.57       24.74      6.11 o 
  -1   5  14       14.46       20.46     13.25 o 
   0   5  14       77.93      123.31     27.02 o 
   1   5  14        0.23       -0.35      7.54 o 
   2   5  14        9.83        8.49     11.00 o 
   3   5  14       11.66        4.29     13.22 o 
  -6   6  14       11.70      352.82    352.54 o 
  -5   6  14       49.50       40.20     20.92 o 
  -4   6  14       12.39        8.29     11.99 o 
  -3   6  14        1.45        0.87      5.84 o 
  -2   6  14      955.90     1009.15     52.23 o 
  -1   6  14        4.12        5.58     12.91 o 
   0   6  14       26.65       25.72     11.82 o 
   1   6  14       92.84       80.07     29.18 o 
   2   6  14       74.12       42.46     18.54 o 
   3   6  14       72.94       39.60     19.76 o 
  -6   7  14       30.54       56.74     42.72 o 
  -5   7  14       13.48       12.69     26.37 o 
  -4   7  14        5.96      -10.46     48.96 o 
  -3   7  14        9.98        5.16      6.74 o 
  -2   7  14      248.58      275.22     27.51 o 
  -1   7  14       69.95       68.67     32.18 o 
   0   7  14       17.82       28.48     12.59 o 
   1   7  14       99.54       65.64     21.61 o 
   2   7  14        0.52       -8.18     29.69 o 
   3   7  14       14.26       19.48     15.97 o 
  -6   8  14        0.95       27.48     11.98 o 
  -5   8  14       19.90       17.65     38.60 o 
  -4   8  14        6.21      -21.07     21.07 o 
  -3   8  14       32.21       29.30      9.29 o 
  -2   8  14        6.37       21.67      9.55 o 
  -1   8  14      432.81      443.51     44.07 o 
   0   8  14      163.95      178.23     32.79 o 
   1   8  14        6.96        3.74      8.12 o 
   2   8  14        9.24       27.83     16.75 o 
   3   8  14       12.28       21.22     18.59 o 
  -6   9  14      110.80      177.24     86.27 o 
  -5   9  14        0.07        9.66     11.80 o 
  -4   9  14       18.00        8.96     15.23 o 
  -3   9  14       15.81       26.27     10.92 o 
  -2   9  14       63.35       83.26     14.94 o 
  -1   9  14       93.41       87.32     25.53 o 
   0   9  14        2.23       25.07     15.19 o 
   1   9  14        8.74        1.42     13.06 o 
   2   9  14       51.13       45.08     18.26 o 
   3   9  14       37.63       63.61     26.10 o 
  -6  10  14        9.97        2.97     40.71 o 
  -5  10  14      144.91      144.95     72.51 o 
  -4  10  14        1.51      -10.64     18.74 o 
  -3  10  14        6.01       18.96      6.94 o 
  -2  10  14        0.01        5.01      7.28 o 
  -1  10  14      107.47      152.53     26.11 o 
   0  10  14        2.15       14.23     10.53 o 
   1  10  14       54.06       21.73     15.53 o 
   2  10  14        1.67        4.39     14.87 o 
   3  10  14        0.02       18.61     15.23 o 
  -6  11  14        0.61        4.49     30.85 o 
  -5  11  14        2.20      -22.12     22.12 o 
  -4  11  14        0.88        2.38     17.57 o 
  -3  11  14       14.07       15.38     12.16 o 
  -2  11  14      481.11      550.96     39.48 o 
  -1  11  14      172.99      181.35     24.53 o 
   0  11  14       48.20       31.22     10.08 o 
   1  11  14       48.82       29.73     15.57 o 
   2  11  14        3.07        9.32     14.43 o 
   3  11  14        5.21      -12.18     12.18 o 
  -6  12  14        8.41       -0.79     24.42 o 
  -5  12  14        0.00      -11.37     31.58 o 
  -4  12  14       10.71       17.71     26.75 o 
  -3  12  14       21.20       33.33     14.64 o 
  -2  12  14      234.24      227.72     25.43 o 
  -1  12  14      480.85      501.54     40.37 o 
   0  12  14       64.03       62.93     19.78 o 
   1  12  14        4.49        1.20      4.99 o 
   2  12  14        0.01       21.28     15.38 o 
   3  12  14        1.78      -16.63     16.63 o 
  -6  13  14        1.50        5.09     16.21 o 
  -5  13  14        1.74       -5.14     31.90 o 
  -4  13  14       93.98      137.50     43.88 o 
  -3  13  14      167.39      182.34     33.57 o 
  -2  13  14       10.66       19.95     12.50 o 
  -1  13  14        4.10        2.99      7.14 o 
   0  13  14        9.96       10.22     13.73 o 
   1  13  14       27.75       14.50     20.66 o 
   2  13  14       11.42        5.56     34.15 o 
   3  13  14        0.34      -14.83     57.73 o 
  -6  14  14       60.06       56.29     35.97 o 
  -5  14  14       48.92       19.50     28.85 o 
  -4  14  14       97.86      148.44     43.77 o 
  -3  14  14        9.85       25.90     18.16 o 
  -2  14  14       23.72       26.89     14.07 o 
  -1  14  14        8.01        8.21     14.64 o 
   0  14  14       68.02       92.16     30.51 o 
   1  14  14        0.68       34.03     22.98 o 
   2  14  14        7.98       -2.74     55.08 o 
   3  14  14       17.25       58.49     32.71 o 
  -5  15  14       28.52       67.14     37.68 o 
  -4  15  14       46.71       94.57     37.71 o 
  -3  15  14        1.84       -3.30     10.43 o 
  -2  15  14       43.90       64.91     21.91 o 
  -1  15  14        0.26        7.48     10.68 o 
   0  15  14        0.03        9.29     25.08 o 
   1  15  14        0.78        3.52     18.16 o 
   2  15  14       11.58       24.69     22.00 o 
   3  15  14        8.38       -6.00     61.78 o 
  -5  16  14        4.97      -11.21     59.28 o 
  -4  16  14       28.34       -3.27     35.80 o 
  -3  16  14        2.26        7.74     15.87 o 
  -2  16  14      232.72      222.99     41.27 o 
  -1  16  14       48.15       25.98      9.41 o 
   0  16  14       11.99       13.69     19.04 o 
   1  16  14       63.28       26.49     29.84 o 
   2  16  14        0.42        4.17     17.94 o 
   3  16  14       16.65       31.22     23.04 o 
  -5  17  14       10.70       -8.32     24.41 o 
  -4  17  14       31.22       60.08     32.61 o 
  -3  17  14       41.35       54.56     18.13 o 
  -2  17  14       37.26       74.25     23.20 o 
  -1  17  14      306.84      286.72     53.32 o 
   0  17  14       22.94       -3.98     34.98 o 
   1  17  14        0.37       -3.26     11.97 o 
   2  17  14       30.52       18.62     26.09 o 
   3  17  14        5.01      -22.27     22.27 o 
  -5  18  14       32.35       22.92     25.25 o 
  -4  18  14       18.48       26.14     47.82 o 
  -3  18  14        4.68      -14.36     14.36 o 
  -2  18  14       48.66       49.20     27.31 o 
  -1  18  14        0.06        3.75     24.52 o 
   0  18  14        0.96       -3.73     18.06 o 
   1  18  14        2.34      -23.71     52.35 o 
   2  18  14       24.47       -6.55     14.95 o 
  -5  19  14       33.53       77.33     38.39 o 
  -4  19  14       67.13       75.54     32.19 o 
  -3  19  14       14.43        6.80     11.27 o 
  -2  19  14      249.60      280.45     47.17 o 
  -1  19  14      185.76      212.63     44.05 o 
   0  19  14        8.96       49.52     39.76 o 
   1  19  14       20.02        6.36     14.36 o 
   2  19  14        2.74       12.59     13.79 o 
  -5  20  14        9.99       11.26     14.53 o 
  -4  20  14        4.02        1.43     21.83 o 
  -3  20  14        3.22        8.50      9.95 o 
  -2  20  14        3.52        0.69     22.39 o 
  -1  20  14        4.95      -13.41     16.39 o 
   0  20  14        0.37        1.64     23.05 o 
   1  20  14       34.30       86.32     49.35 o 
   2  20  14       64.29       53.58     39.86 o 
  -5  21  14        0.08       -5.31     10.46 o 
  -4  21  14        3.79       -8.61     27.20 o 
  -3  21  14        7.36        0.47     13.48 o 
  -2  21  14       98.18       91.64     28.58 o 
  -1  21  14       34.87       64.12     20.87 o 
   0  21  14       13.34      -29.58     29.58 o 
   1  21  14       30.62       27.51     24.96 o 
   2  21  14        3.20       10.62     16.12 o 
  -4  22  14       19.60      -22.44     22.44 o 
  -3  22  14        5.31        1.46      8.10 o 
  -2  22  14       23.73        7.10     14.55 o 
  -1  22  14       68.19       37.76     37.47 o 
   0  22  14        8.03        5.12     27.95 o 
   1  22  14       24.69        7.06     23.34 o 
   2  22  14        5.85       25.13     27.45 o 
  -4  23  14        1.03       -3.27     11.95 o 
  -3  23  14        9.16        9.97     13.94 o 
  -2  23  14       17.19        6.21     28.42 o 
  -1  23  14      493.30      456.01     64.83 o 
   0  23  14      107.17      106.28     59.79 o 
   1  23  14       47.32      108.36     59.05 o 
   2  23  14       10.38        7.54     22.40 o 
  -4  24  14        0.02        1.03     18.89 o 
  -3  24  14       59.71       60.56     22.53 o 
  -2  24  14        9.79       13.11     11.16 o 
  -1  24  14        0.25       10.28     11.93 o 
   0  24  14        0.62       -9.19     17.43 o 
   1  24  14       14.98       88.96     45.13 o 
  -4  25  14       98.05      150.03     40.52 o 
  -3  25  14        7.69        4.82      8.98 o 
  -2  25  14       24.44       32.13     18.81 o 
  -1  25  14        0.03       29.46     15.65 o 
   0  25  14        7.17      -31.84     31.84 o 
   1  25  14        1.93      -17.93     24.24 o 
  -3  26  14       30.09       13.91      8.76 o 
  -2  26  14       16.39       19.63     19.71 o 
  -1  26  14       13.12       13.86     14.51 o 
   0  26  14        4.86       10.56     18.92 o 
   1  26  14        9.59       32.38     30.09 o 
  -3  27  14       10.32        1.75     29.73 o 
  -2  27  14       14.51       26.38     16.25 o 
  -1  27  14       21.59      -11.60     48.81 o 
   0  27  14       13.81        5.48     21.01 o 
  -3  28  14       13.63       38.88     21.57 o 
  -2  28  14       31.46       22.14     15.10 o 
  -1  28  14      149.08      158.60     52.12 o 
   0  28  14       45.25       73.48     46.92 o 
  -2  29  14        1.14       -9.77     13.48 o 
  -1  29  14        6.88      -25.30     25.30 o 
  -5   0  15       15.96       30.73     19.25 o 
  -3   0  15        0.02        3.84      8.84 o 
  -1   0  15        0.92        7.77      9.77 o 
   1   0  15       12.84       30.89     23.22 o 
   3   0  15      150.40      210.07     58.63 o 
  -6   1  15        0.66      -24.25     27.18 o 
  -5   1  15        0.29        5.85     11.76 o 
  -4   1  15       34.40       37.44     13.09 o 
  -3   1  15        6.98       13.49      4.68 o 
  -2   1  15      112.08      120.58     20.36 o 
  -1   1  15       33.04       -4.07     17.57 o 
   0   1  15      256.65      263.41     48.33 o 
   1   1  15       24.25       -2.64     11.26 o 
   2   1  15        7.44       10.63     17.38 o 
   3   1  15       15.07       18.07     34.14 o 
  -6   2  15        5.47       47.13     41.46 o 
  -5   2  15        2.16      -23.16     23.16 o 
  -4   2  15       62.35       33.61     13.16 o 
  -3   2  15      167.97      211.04     21.95 o 
  -2   2  15        2.81        4.81      5.07 o 
  -1   2  15       25.66       23.18     15.90 o 
   0   2  15      135.81      127.96     31.11 o 
   1   2  15       35.69       42.17     20.10 o 
   2   2  15        3.41       35.33     15.43 o 
   3   2  15        0.37        1.02      8.40 o 
  -6   3  15        0.91       27.83     12.91 o 
  -5   3  15        0.19        1.55     42.84 o 
  -4   3  15       10.16        3.11     10.70 o 
  -3   3  15        3.32        2.09      6.91 o 
  -2   3  15       48.36       63.17     13.00 o 
  -1   3  15      116.06      138.37     24.41 o 
   0   3  15        5.28        8.92     13.05 o 
   1   3  15       14.09       -1.50     10.15 o 
   2   3  15       31.56       29.24     17.26 o 
   3   3  15       30.42       48.23     21.75 o 
  -6   4  15        5.64       80.06     55.29 o 
  -5   4  15        3.35       18.52     24.91 o 
  -4   4  15      205.66      251.39     42.05 o 
  -3   4  15       50.67       40.24     10.53 o 
  -2   4  15      221.69      270.49     26.80 o 
  -1   4  15      195.78      198.19     29.59 o 
   0   4  15       13.21      -11.25     16.52 o 
   1   4  15        0.95       -9.81      9.81 o 
   2   4  15        1.04        7.79     14.64 o 
   3   4  15        0.01        7.81     19.73 o 
  -6   5  15       12.20        6.18     24.75 o 
  -5   5  15        0.93       41.85     63.67 o 
  -4   5  15       20.67       38.79     16.59 o 
  -3   5  15       56.74       78.14     13.92 o 
  -2   5  15       67.23       43.05     13.48 o 
  -1   5  15       53.99       53.51     17.14 o 
   0   5  15       12.63       15.12     17.90 o 
   1   5  15        6.90        8.94     19.23 o 
   2   5  15       12.74       18.14     12.08 o 
   3   5  15       13.48       11.56     15.13 o 
  -6   6  15       19.78       -6.70     16.82 o 
  -5   6  15       64.81       60.43     31.78 o 
  -4   6  15        2.01       -5.15     18.10 o 
  -3   6  15      133.52      131.63     21.21 o 
  -2   6  15      332.95      410.45     34.18 o 
  -1   6  15       59.14       40.12     15.18 o 
   0   6  15        0.45       -4.95      8.88 o 
   1   6  15       95.05       56.70     20.20 o 
   2   6  15       56.75       79.68     27.26 o 
   3   6  15        1.75       -0.76     12.72 o 
  -6   7  15       91.99      370.73    112.30 o 
  -5   7  15       78.96       61.29     26.93 o 
  -4   7  15       28.01       17.61     12.67 o 
  -3   7  15        1.18       -4.86      7.56 o 
  -2   7  15        7.86       13.85      9.72 o 
  -1   7  15      118.22       85.53     20.66 o 
   0   7  15       30.13       10.90     11.65 o 
   1   7  15      106.38      119.01     29.28 o 
   2   7  15        8.09       10.47     12.35 o 
   3   7  15       18.79       -2.70     15.17 o 
  -5   8  15      124.14      168.58     47.14 o 
  -4   8  15        4.42       34.38     23.83 o 
  -3   8  15        0.04       -1.90      6.92 o 
  -2   8  15       60.94       50.57     15.71 o 
  -1   8  15       34.78       24.18     14.09 o 
   0   8  15       11.15       -1.59     14.98 o 
   1   8  15        2.48       14.30     12.42 o 
   2   8  15        0.50        2.81     17.42 o 
   3   8  15        1.90        4.18     12.66 o 
  -5   9  15        1.14       -8.75     12.26 o 
  -4   9  15        6.12        4.20     12.06 o 
  -3   9  15       45.68       28.81     12.81 o 
  -2   9  15       44.87       67.62     13.10 o 
  -1   9  15        1.70       18.77     10.81 o 
   0   9  15        0.01       17.39     11.04 o 
   1   9  15       76.81       94.30     28.25 o 
   2   9  15        3.12      -14.61     14.61 o 
   3   9  15        0.43      -16.11     21.86 o 
  -5  10  15        1.80      -11.50     18.49 o 
  -4  10  15        8.29        8.01     28.40 o 
  -3  10  15       20.03        8.85      8.91 o 
  -2  10  15        3.56        6.19      5.25 o 
  -1  10  15       62.58       53.45     33.28 o 
   0  10  15        1.81       -1.70     11.07 o 
   1  10  15        0.59       10.82     26.94 o 
   2  10  15       53.74       55.94     18.44 o 
   3  10  15        5.20       -4.26     41.56 o 
  -5  11  15       30.08      -26.35     26.35 o 
  -4  11  15        0.19       -5.76     25.91 o 
  -3  11  15        0.20      -17.26     17.26 o 
  -2  11  15      126.52      142.05     23.65 o 
  -1  11  15       41.49       -8.14     38.18 o 
   0  11  15        0.64      -18.27     18.27 o 
   1  11  15        4.67       54.40     33.13 o 
   2  11  15        6.51       12.65      9.64 o 
  -5  12  15        4.27        3.35      7.56 o 
  -4  12  15        8.28       -3.20     33.14 o 
  -3  12  15       85.94       83.17     19.95 o 
  -2  12  15       72.05       82.26     19.07 o 
  -1  12  15       75.56       56.79     23.50 o 
   0  12  15        5.57       11.67     18.69 o 
   1  12  15      209.27      207.19     61.79 o 
   2  12  15        5.88      -20.49     20.49 o 
  -5  13  15       11.24       56.34     76.66 o 
  -4  13  15       25.13       20.34     22.30 o 
  -3  13  15        5.84       -4.28     12.13 o 
  -2  13  15       14.89       26.37     11.29 o 
  -1  13  15      176.57      214.83     42.18 o 
   0  13  15        0.35       30.83     24.63 o 
   1  13  15       12.39       43.06    142.07 o 
   2  13  15        2.34       -5.86     16.18 o 
  -5  14  15       83.90       21.49     45.53 o 
  -4  14  15       13.36        7.35     11.17 o 
  -3  14  15       75.19       81.27     22.33 o 
  -2  14  15      144.85      226.94     35.52 o 
  -1  14  15      193.79      197.66     40.55 o 
   0  14  15       14.25        4.56     11.39 o 
   1  14  15        0.48       16.76     19.59 o 
   2  14  15        1.79      -22.85     22.85 o 
  -5  15  15       60.25       87.66     43.21 o 
  -4  15  15        0.25       -9.83     50.14 o 
  -3  15  15       11.44       26.17     17.03 o 
  -2  15  15       36.83       35.35     16.26 o 
  -1  15  15       11.13       32.73     14.14 o 
   0  15  15        0.73        9.52     39.23 o 
   1  15  15        8.07       -3.69     36.72 o 
   2  15  15        0.17      -26.02     26.02 o 
  -5  16  15        0.14       15.55     22.49 o 
  -4  16  15        0.04       40.89     26.86 o 
  -3  16  15       76.85       71.85     21.21 o 
  -2  16  15       16.27       25.47     11.53 o 
  -1  16  15       45.06       81.52     26.36 o 
   0  16  15        0.11       -1.45     17.29 o 
   1  16  15       12.02       22.45     18.15 o 
   2  16  15        3.72      -20.75     25.95 o 
  -5  17  15        0.00      -10.92     37.15 o 
  -4  17  15        7.04       17.83     21.41 o 
  -3  17  15        0.11      -10.03     19.28 o 
  -2  17  15       14.58        9.15     14.30 o 
  -1  17  15      107.31      125.31     40.55 o 
   0  17  15      231.98      325.87     67.12 o 
   1  17  15       16.87        9.44     19.93 o 
   2  17  15        7.77        1.27     20.75 o 
  -4  18  15       10.58       15.50      9.42 o 
  -3  18  15       21.21        9.79      9.94 o 
  -2  18  15      211.65      210.55     41.32 o 
  -1  18  15       33.26       23.31     14.82 o 
   0  18  15       22.72       68.37     48.54 o 
   1  18  15        2.40      509.19    713.13 o 
   2  18  15        0.04       -6.43     27.63 o 
  -4  19  15        8.22       10.45      9.02 o 
  -3  19  15        1.68       -1.05     18.70 o 
  -2  19  15        9.92        9.34     12.47 o 
  -1  19  15       67.20       71.38     28.38 o 
   0  19  15        2.83       17.53     31.46 o 
   1  19  15       36.43       -2.62     13.38 o 
  -4  20  15       35.73       -5.39     13.30 o 
  -3  20  15        5.49        1.66     12.51 o 
  -2  20  15      117.68      143.77     36.64 o 
  -1  20  15      171.31      212.68     55.09 o 
   0  20  15       22.77      -14.95     21.76 o 
   1  20  15        6.18      -29.97     30.05 o 
  -4  21  15        0.68        4.92      8.00 o 
  -3  21  15       30.31       17.14     12.05 o 
  -2  21  15       78.96       93.11     31.51 o 
  -1  21  15        0.35       14.49     22.01 o 
   0  21  15       66.28       80.25     54.95 o 
   1  21  15        4.72       18.99     20.42 o 
  -4  22  15       12.89       -4.26      9.01 o 
  -3  22  15       58.32       76.53     23.45 o 
  -2  22  15       12.78       13.21     19.24 o 
  -1  22  15       14.37       31.63     23.18 o 
   0  22  15       12.15        0.17     14.16 o 
   1  22  15       10.15       -2.59     12.26 o 
  -3  23  15        1.86        1.36     11.58 o 
  -2  23  15      101.70       63.04     26.04 o 
  -1  23  15      545.91      511.78     89.78 o 
   0  23  15       27.26       45.06     42.47 o 
  -3  24  15       47.39       67.01     24.96 o 
  -2  24  15        0.62       16.76     42.84 o 
  -1  24  15        3.57        3.34      9.14 o 
   0  24  15       21.20        2.94     17.68 o 
  -2  25  15        0.57       -4.30      9.27 o 
  -1  25  15       11.53       34.31     29.32 o 
   0  25  15        3.25       27.92     34.33 o 
  -2  26  15       15.12       -1.16     15.77 o 
  -1  26  15       14.35       -1.68     33.54 o 
  -4   0  16       23.51       38.83     31.78 o 
  -2   0  16        8.08      -21.78     21.78 o 
   0   0  16        7.57       10.40     15.27 o 
   2   0  16       96.81       35.31     27.40 o 
  -5   1  16        0.73      -13.77     20.24 o 
  -4   1  16        0.24       -7.63     14.84 o 
  -3   1  16        0.19        3.93     19.71 o 
  -2   1  16       53.22       17.34     19.13 o 
  -1   1  16        2.36        6.85     14.02 o 
   0   1  16        0.34       -9.80     18.34 o 
   1   1  16        3.82        8.25      9.79 o 
   2   1  16        0.14        3.01      7.90 o 
  -5   2  16        7.91      -19.94     24.45 o 
  -4   2  16        2.43       16.45     10.12 o 
  -3   2  16       31.78       28.96     18.76 o 
  -2   2  16      118.73      159.90     33.17 o 
  -1   2  16      143.49      140.63     31.96 o 
   0   2  16       13.78       11.25     20.76 o 
   1   2  16       17.22       29.97     15.59 o 
   2   2  16        0.20       -2.71      9.70 o 
  -5   3  16        2.56       -7.66     15.70 o 
  -4   3  16        0.56       24.85     27.01 o 
  -3   3  16      106.95      135.90     29.02 o 
  -2   3  16      387.15      393.05     42.99 o 
  -1   3  16       28.41       11.30     10.74 o 
   0   3  16      122.13      102.44     27.16 o 
   1   3  16        3.45       -3.55      8.27 o 
   2   3  16        7.39       13.52     18.15 o 
  -5   4  16       19.27       40.67     27.65 o 
  -4   4  16       63.73       76.51     21.51 o 
  -3   4  16       85.43       94.62     19.02 o 
  -2   4  16       25.41       55.11     14.18 o 
  -1   4  16       32.70       15.45     12.14 o 
   0   4  16       84.52       97.67     26.46 o 
   1   4  16       42.99       13.60      8.34 o 
   2   4  16       15.79       -5.45     11.03 o 
  -5   5  16       20.11        3.52     28.86 o 
  -4   5  16        1.10       -0.41     14.26 o 
  -3   5  16       35.29       61.11     15.02 o 
  -2   5  16       33.00       19.72      7.68 o 
  -1   5  16        1.31       12.03     18.25 o 
   0   5  16       16.44       20.42     18.88 o 
   1   5  16        7.02       -4.99      9.38 o 
   2   5  16        0.29       -0.09     12.14 o 
  -5   6  16       10.13       -1.90     28.58 o 
  -4   6  16        6.91        1.90      7.20 o 
  -3   6  16       50.44       43.13     13.14 o 
  -2   6  16       86.94       92.69     16.48 o 
  -1   6  16       53.08       50.02     29.10 o 
   0   6  16        0.80       -6.40     18.11 o 
   1   6  16        3.86      -20.21     26.52 o 
   2   6  16        0.78        6.46     10.09 o 
  -5   7  16        0.92       19.64     15.24 o 
  -4   7  16       21.23       -4.80     16.64 o 
  -3   7  16        4.37       24.71     15.47 o 
  -2   7  16      258.76      281.33     28.83 o 
  -1   7  16      463.02      501.66     58.49 o 
   0   7  16       21.45       43.94     20.68 o 
   1   7  16        8.63       -7.17     21.86 o 
   2   7  16        4.12       15.86      9.30 o 
  -5   8  16        9.32      -19.56     19.56 o 
  -4   8  16       15.30        4.74     11.59 o 
  -3   8  16       31.06       13.34     11.25 o 
  -2   8  16       34.16       22.99      9.90 o 
  -1   8  16       99.74      115.32     28.48 o 
   0   8  16       25.97       26.48     13.18 o 
   1   8  16        1.22      -17.13     17.33 o 
   2   8  16        4.28        2.86     18.88 o 
  -5   9  16        5.47      -16.20     57.75 o 
  -4   9  16        0.41        1.48     14.75 o 
  -3   9  16       29.23       25.61     10.55 o 
  -2   9  16       21.78       17.60     13.70 o 
  -1   9  16        7.06        6.20     11.78 o 
   0   9  16        0.00        3.63      9.33 o 
   1   9  16       18.07       10.62     16.76 o 
   2   9  16        0.76      -21.34     21.34 o 
  -5  10  16       68.91      107.87     42.99 o 
  -4  10  16       22.35       23.79     19.02 o 
  -3  10  16        0.49        6.55      8.90 o 
  -2  10  16        0.52        8.57     13.81 o 
  -1  10  16        0.65        0.37     41.51 o 
   0  10  16        0.38       24.70     21.64 o 
   1  10  16        0.38       32.12     22.88 o 
   2  10  16        3.20      -13.15     29.07 o 
  -5  11  16        1.56       12.73     14.43 o 
  -4  11  16       31.76       40.02     13.85 o 
  -3  11  16       21.48       21.03     10.11 o 
  -2  11  16       24.75       39.68     15.10 o 
  -1  11  16        2.24      -13.53     16.73 o 
   0  11  16       18.02      -20.50     25.23 o 
   1  11  16       53.14       16.06     23.54 o 
   2  11  16        8.55       -5.32     31.95 o 
  -4  12  16        6.44        8.00     16.11 o 
  -3  12  16       41.51       24.31     17.72 o 
  -2  12  16       63.57       68.84     19.65 o 
  -1  12  16       25.99        2.63     60.81 o 
   0  12  16       11.60       -4.34     19.36 o 
   1  12  16      118.37      195.31     57.13 o 
  -4  13  16        3.25        0.97      7.64 o 
  -3  13  16       14.40       -3.02     18.53 o 
  -2  13  16       21.99       10.16     10.64 o 
  -1  13  16       31.13        2.74      9.05 o 
   0  13  16       20.42        9.87     38.79 o 
   1  13  16        0.25       -9.94      9.94 o 
  -4  14  16        0.07       -8.19     18.79 o 
  -3  14  16        7.62       11.97      9.63 o 
  -2  14  16        2.13        3.30     14.01 o 
  -1  14  16        2.53       25.08     24.87 o 
   0  14  16       37.15       12.51     17.75 o 
   1  14  16       12.87       61.58     35.79 o 
  -4  15  16       14.22       13.38     15.16 o 
  -3  15  16        0.01       -2.27     13.89 o 
  -2  15  16       56.39       49.34     17.67 o 
  -1  15  16        0.55       -2.90     20.25 o 
   0  15  16       39.49        1.25     50.36 o 
   1  15  16       10.43       13.03     19.53 o 
  -4  16  16       44.14       83.23     28.19 o 
  -3  16  16        2.63       -0.41     12.59 o 
  -2  16  16       11.89       12.61     16.88 o 
  -1  16  16       38.63       36.59     39.84 o 
   0  16  16       16.36       -8.04     38.31 o 
   1  16  16       26.24       39.46     30.88 o 
  -4  17  16        3.63       11.68     21.53 o 
  -3  17  16       49.15       40.33     17.29 o 
  -2  17  16        2.18        4.62     10.34 o 
  -1  17  16        1.13       17.38     34.71 o 
   0  17  16        4.91      -23.76     23.76 o 
   1  17  16        1.11      -12.04     60.06 o 
  -3  18  16       14.25        0.01     14.15 o 
  -2  18  16       39.48       84.75     25.77 o 
  -1  18  16       48.49       46.45     40.46 o 
   0  18  16       20.70       18.18     34.97 o 
  -3  19  16        0.43       -6.13     16.48 o 
  -2  19  16       24.78        7.77     19.69 o 
  -1  19  16        1.35       11.23     20.77 o 
   0  19  16       80.34       68.23     54.78 o 
  -3  20  16        0.28      -13.59     13.59 o 
  -2  20  16       11.66       13.54     11.40 o 
  -1  20  16       74.06       36.07     37.23 o 
   0  20  16        2.55       32.18     42.11 o 
  -2  21  16        2.23      -12.73     13.91 o 
  -1  21  16        3.27      -33.94     33.94 o 
  -2  22  16        0.18       -7.02     18.88 o 
  -1  22  16        6.13       46.28     40.54 o 
  -3   0  17       21.32       49.17     37.38 o 
  -1   0  17      204.75      172.94     60.16 o 
   1   0  17       21.94       21.67     49.01 o 
  -4   1  17        0.03        7.60     25.45 o 
  -3   1  17       34.52       40.96     20.37 o 
  -2   1  17       61.05       65.27     21.21 o 
  -1   1  17      171.81      180.96     37.40 o 
   0   1  17       27.67        1.28     14.29 o 
   1   1  17        1.57       18.14     10.28 o 
  -4   2  17        0.40      -14.61     23.33 o 
  -3   2  17       35.31       81.79     30.78 o 
  -2   2  17        0.02      -13.37     21.43 o 
  -1   2  17      388.89      459.13     60.10 o 
   0   2  17        1.86       -6.69     10.10 o 
   1   2  17        0.66       -6.35     12.30 o 
  -4   3  17       47.35       34.40     37.55 o 
  -3   3  17        9.87       30.46     15.94 o 
  -2   3  17        7.92        0.06      9.64 o 
  -1   3  17      134.26      141.78     32.40 o 
   0   3  17       78.84       46.65     21.23 o 
   1   3  17        2.04       -3.99      7.69 o 
  -4   4  17       21.97       50.49     45.20 o 
  -3   4  17       17.65       -2.39     19.07 o 
  -2   4  17       46.77       78.93     25.29 o 
  -1   4  17        8.68       -0.35      9.67 o 
   0   4  17       47.96       12.30     12.60 o 
   1   4  17        0.00        5.49     15.10 o 
  -4   5  17        1.33       24.63     11.84 o 
  -3   5  17        2.82       14.87     19.74 o 
  -2   5  17       48.47       63.82     24.16 o 
  -1   5  17       15.72       42.68     20.66 o 
   0   5  17        1.77      -20.57     20.57 o 
   1   5  17        3.30        2.22     28.10 o 
  -4   6  17        2.26      -35.54     35.54 o 
  -3   6  17        1.47       26.65     27.58 o 
  -2   6  17       25.02       20.19     27.40 o 
  -1   6  17       19.06       13.38     15.21 o 
   0   6  17       35.02       18.78     19.31 o 
   1   6  17       54.70       34.58     11.76 o 
  -4   7  17        8.86       29.83     20.58 o 
  -3   7  17        2.79       34.21     23.71 o 
  -2   7  17        8.76       -8.97      9.06 o 
  -1   7  17      179.66      151.72     55.46 o 
   0   7  17        0.36       -2.18     14.54 o 
   1   7  17        8.26       15.03     19.41 o 
  -4   8  17        5.57      -30.93     30.93 o 
  -3   8  17       75.50       28.91     18.73 o 
  -2   8  17        4.15        9.23     14.16 o 
  -1   8  17        4.39       12.86     21.22 o 
   0   8  17        0.48       24.27     32.38 o 
   1   8  17        0.31        2.39     10.83 o 
  -4   9  17        0.17       -1.12     21.24 o 
  -3   9  17       27.34       21.01     22.17 o 
  -2   9  17        7.33        9.36     29.43 o 
  -1   9  17       16.61       -0.52     13.52 o 
   0   9  17       55.13       87.53     37.16 o 
   1   9  17       15.47      -15.30     24.12 o 
  -4  10  17       15.15        9.70     12.65 o 
  -3  10  17        2.76       20.30      9.94 o 
  -2  10  17        6.46       -7.63      9.55 o 
  -1  10  17        2.83       -2.46     49.35 o 
   0  10  17        4.92       71.79     35.65 o 
  -4  11  17       10.09        9.43     12.81 o 
  -3  11  17       76.97       56.93     25.66 o 
  -2  11  17        2.63       65.50     83.37 o 
  -1  11  17        0.29        5.19     44.86 o 
   0  11  17        9.27      -36.99     38.23 o 
  -3  12  17       18.93       13.11      8.84 o 
  -2  12  17        1.01       -5.19      9.13 o 
  -1  12  17        1.07      -23.66     23.66 o 
   0  12  17       12.22       -5.56     32.61 o 
  -3  13  17        2.34        0.28      7.41 o 
  -2  13  17       32.81        9.34     15.88 o 
  -1  13  17        1.25      -18.85     32.12 o 
   0  13  17        0.05      -19.91     19.91 o 
  -3  14  17       18.97        4.18     12.79 o 
  -2  14  17        7.24      -10.17     10.17 o 
  -1  14  17       69.40      -18.80     23.97 o 
   0  14  17        4.23        9.66     18.36 o 
  -3  15  17       47.91       82.37     24.65 o 
  -2  15  17       22.53       12.99      7.76 o 
  -1  15  17        3.97        4.60     25.13 o 
  -2  16  17        1.82        3.86     11.56 o 
  -1  16  17       41.05       64.08     49.45 o 
  -2  17  17        0.15      -17.08     17.08 o 
  -2   0  18       70.38       93.91     44.41 o 
  -3   1  18        2.85       -2.04      9.37 o 
  -2   1  18       20.97       35.41     18.99 o 
  -1   1  18        4.73        7.86     11.58 o 
  -3   2  18        0.98        7.45     14.70 o 
  -2   2  18       35.02      -32.35     32.35 o 
  -1   2  18        3.15       53.38     29.62 o 
  -3   3  18       33.46      124.74     56.33 o 
  -2   3  18       36.60        7.52     15.12 o 
  -1   3  18       31.18       62.85     28.93 o 
  -3   4  18        0.01        2.49     10.60 o 
  -2   4  18       59.15       12.17     24.87 o 
  -1   4  18       49.68       50.73     31.17 o 
  -3   5  18       13.44      -26.78     27.35 o 
  -2   5  18       11.95       11.67     15.49 o 
  -1   5  18       32.28       10.98     33.53 o 
  -2   6  18        1.09      -46.12     46.12 o 
  -1   6  18       17.27       31.55     18.18 o 
  -2   7  18        0.02      -42.97     42.97 o 
  -1   7  18        1.99       20.13     22.69 o 
  -2   8  18        1.61        9.54     24.81 o 
                                                 
